# Supplementary material for: Spatial transcriptomics of the nematode Caenorhabditis elegans using RNA tomography
Source: STAR Protoc. 2021 Mar 30;2(2):100411. doi: 10.1016/j.xpro.2021.100411 (PMC8044689; doi:10.1016/j.xpro.2021.100411)
Supplement: Table S1. CelSeq2 primers used in this study, related to steps A19 and B2 — The 384 CelSeq2 primers and their corresponding 8 bp barcodes. [file mmc1.xlsx]

## Sheet: Sheet1
number	nucleotides
001	CGTCTAAT
002	AGACTCGT
003	GCACGTCA
004	TCAACGAC
005	ATTTAGCG
006	ATACAGAC
007	TGCGTAGG
008	TGGAGCTC
009	TGAATACC
010	TCTCACAC
011	TACTGGTA
012	ACGATAGG
013	GATGTCGA
014	TTACGGGT
015	CACAGCAT
016	CTTTGACA
017	CCTTCAAG
018	GAGTCCTG
019	CACACTGA
020	GTTACAGG
021	GGACCTTT
022	TTCCGTTC
023	ACTGTTTG
024	AAGTGGCT
025	CTGTACAA
026	CGCAAAGT
027	GTGCATGA
028	GTCATTAG
029	AGCTCCTT
030	TCACCCGA
031	GTTGCCAC
032	TGTACCAA
033	AACGAGGT
034	AGCCACCA
035	GGTAATCA
036	CCAGTCCA
037	ACCTCAGC
038	GGTGGACT
039	GACAAACC
040	TAACTCCG
041	ACACCGTG
042	GTAGAACG
043	GGATTGAC
044	ACGTATCC
045	TTCGGAAA
046	AGTTGTGT
047	AAGCACAT
048	CTGTCATT
049	GTCCTATA
050	CTACGCTG
051	GGGATTGT
052	TGATGTAG
053	TTCGCTGT
054	GAAGACTT
055	TCTGGGCA
056	CAACTAGA
057	CCATGGGA
058	ATGCGACG
059	GAGGGTAG
060	CGGGTGAA
061	GCCATCTT
062	GCATAATC
063	TCTATGGT
064	AGGACTTA
065	CGTGATTC
066	ACTAGCGA
067	GTAACTCC
068	CGGAAGTG
069	CCGAGTAC
070	GACGCAAT
071	ACCTGGAG
072	CATGGGTT
073	ATTCCTAG
074	AATCATGC
075	GCTTCCCT
076	AGGTAAAG
077	CCACAACT
078	ACAGGCAT
079	TTTGTGTC
080	TGAGCATA
081	TTAGACGC
082	CGCTTGCT
083	AGTCTGCC
084	CATAGTCG
085	TCTTGCTG
086	GGGACAAC
087	ATATTCCC
088	TGTTAAGC
089	TACGCCTC
090	CACTTATC
091	ACCGCTAA
092	TAAGGTCC
093	GAAAGGTG
094	ACGTTGTA
095	GCAGAGAA
096	GCATTTGG
097	TAGTGTGC
098	TACAAGGG
099	GGACTACT
100	TCCCTAGA
101	ATGAGCAG
102	TACTGCTG
103	CTGACTGT
104	CAGCGATT
105	GTTCGCTA
106	CATCTCAC
107	TCTGCCTA
108	CTGGCTAA
109	GATTGCTC
110	GGGTTATG
111	CTTCGTAC
112	GAAACTGC
113	TACCAGAC
114	TTGCAACC
115	TTAGGACG
116	TATCCACG
117	TCTAGAGG
118	CAGATCGT
119	ATGTGCGT
120	AAGTCTCG
121	CTAGCAAC
122	TTCCTACC
123	TCCTAGCT
124	GGTTCTGA
125	ACGTACTG
126	GTGAACTC
127	GGCGATTT
128	AATCGGCA
129	GCGTATAG
130	CCGATTCT
131	CTATAGGC
132	CTTGTGCA
133	CAGTGACA
134	ACGCTCTT
135	ATAGGAGC
136	GTTCTGCT
137	TAGACGCT
138	CGTATCAG
139	TTGTTCCG
140	TAGGTCAC
141	ATACACGG
142	CGAGAATG
143	CGCTATAG
144	GTATCGCT
145	CGGTGTTT
146	CAAGGTGT
147	AGAACCAC
148	AAGCTGCA
149	ACGGATGT
150	AGTGGGAT
151	AGGGACAA
152	GTGTAACC
153	CAAGAGAC
154	GTCCGTAA
155	TGGTTGTC
156	AGGCATCT
157	GTCTACCT
158	GTTCAGTG
159	GCCACAAA
160	GAGAACGA
161	GCTGTAAC
162	TCAGCTTG
163	TTCCCTCA
164	TCGACTCA
165	GTGATGTC
166	ATCGGTTG
167	CCATTTCC
168	CTGAAGGA
169	GAGTCTGT
170	TCGCCATT
171	CGGTAATC
172	CCTGACAA
173	AAGACAGC
174	TGCGGTAT
175	TATCTCGC
176	TTCACGTG
177	CCCCTATT
178	TATCCTGC
179	CCTTCGTA
180	CAAAGTGG
181	GTCTCACA
182	CAGATACC
183	CCTACACA
184	AGCAGAAC
185	TTTGAGGG
186	AAACAGGC
187	TGATCCTC
188	GAGAAGAG
189	CGTAATCG
190	CGAATGCA
191	TGAAAGCG
192	CGTAGAAG
193	CCAGAAAG
194	CTTACGAC
195	CCGCATTT
196	ACGATCCT
197	AGGATGGA
198	TCGGTTGA
199	TCTGTGAG
200	ACCACGAT
201	GGCTCTAT
202	TACTGCAC
203	CATGTCAC
204	AAGGAGCA
205	AACCGCTT
206	CAACCATG
207	AGAACAGG
208	TAAGCCGT
209	GATGCTCT
210	CTAGTTCC
211	GATCACCT
212	GATCGAAG
213	GCTTCTTC
214	TGGTGAGT
215	CACTATCC
216	GTAATCCG
217	CAGATAGC
218	CCGTCTAA
219	TACCTGTC
220	TATTCGGG
221	GTTGGTGA
222	TAGCTACC
223	GACTTGAG
224	TTCAGCGT
225	ACAGAAGC
226	ACGCGTAA
227	CATAGCTC
228	ACCCATCT
229	GCAATCGA
230	TCCAATCG
231	TTCTCGGA
232	TATGACCC
233	TTCAGACC
234	GAGAGAGA
235	ATGCTCTG
236	TGACCAAG
237	GAGCAAAC
238	GTCGATCT
239	CTCTTTGC
240	AAGGTCAG
241	ATGCCTCA
242	TCCGAACA
243	CTGCGAAA
244	TGGGTTTC
245	CAGTCCAT
246	CGACTTAC
247	TCGGAATC
248	CAGCTTTG
249	TGGTAGCT
250	TTATCCGG
251	GCATCAGT
252	CAATACGC
253	TAGGGGAA
254	GCTTTGGA
255	TCAGCACT
256	TGCGTGAT
257	GTAGTGAG
258	GTGGTGTA
259	TCATGAGG
260	TCCAGCTA
261	GGATGATG
262	AGCACTCT
263	AAGCGAGT
264	TGATCTCC
265	ACAGAGCT
266	ATAGCTGC
267	TGATTCGC
268	ATCGTGCA
269	AGTCAGGA
270	TTTTCGCC
271	AGGAGACT
272	GTTCCGAT
273	TCGCGATA
274	GGACGAAT
275	TCGACAAG
276	GAACAGCA
277	GTCCAAAG
278	CTGCTTCT
279	ACCCTACA
280	TCGTCCTT
281	GCTAATGG
282	GGAGTACA
283	CGGTACTT
284	AACACGCA
285	GCAAGAAG
286	CATGCACA
287	GTTCTTGC
288	AGCGAACT
289	GTGTTCAG
290	TCTCGTCT
291	TACGGTGA
292	GATGTACC
293	TACCACGA
294	TCTGGTTC
295	CCTCTCAA
296	GTATGCAC
297	GGAGCTAA
298	ACCCCATT
299	AGTTCTCG
300	ACCAAGGA
301	GTGCGTAT
302	AGTACGTG
303	AGAGGTGA
304	GGGAAGAT
305	CCAACGTT
306	GGGGATTT
307	GGCAACAA
308	CAGTCAGA
309	CGAAAGCT
310	AATGGTGG
311	TGGCACAA
312	ATGGGCTT
313	TGATCGGT
314	CTGATCAC
315	CTCGTACT
316	CTACCGTA
317	TTGTCCAC
318	ATTGGACC
319	TGAAAGGC
320	ACATGTGC
321	CGATCCTA
322	ATGGCACT
323	TAGAGGGT
324	GTATCGTC
325	CACCATGT
326	TAGGAACG
327	TGATGCCA
328	GAGTTGGT
329	TGAGAGAG
330	CCTGTAGA
331	GGTGTTAG
332	GTCTTACC
333	AGACAACC
334	TGGCTTCA
335	AGCTTCAC
336	CAGTGTCA
337	GTTATGCC
338	CGAACTGT
339	GATCCTGA
340	CCAGATGA
341	AACCTGCT
342	TATGGAGC
343	CACTCACT
344	GGGTAAGA
345	CAAACGAG
346	AAAGGCTG
347	ACAAGGCA
348	AGTTTCGG
349	ACCAGTTC
350	AATAGGGC
351	AACCCAAC
352	CGCATAAC
353	GTGCTAGT
354	GGTGACTA
355	GGTTAGTG
356	CGAAGCAA
357	CCGAGATT
358	CTCTGCTA
359	TAGTTGCG
360	AGGCTAAC
361	ACAAACCG
362	ATCGACGA
363	CTCATGTC
364	CCCTAGTA
365	CCTTTGAC
366	TGTGGCTT
367	GCGATATC
368	ACGAACAC
369	TTGATGGC
370	AACATGGG
371	CTTAGCCT
372	AAAGCGGA
373	CAATGGTC
374	AACCGGAA
375	AACTCTGG
376	TTAGGCAG
377	CGTCGTTT
378	CCTGCTAT
379	CAGAGAAG
380	GATTGTCC
381	CACCTCTA
382	AGTTGGAC
383	AGTGCAGA
384	CTCTGTCT
