# Supplementary material for: Spatial transcriptomics of the nematode Caenorhabditis elegans using RNA tomography
Source: STAR Protoc. 2021 Mar 30;2(2):100411. doi: 10.1016/j.xpro.2021.100411 (PMC8044689; doi:10.1016/j.xpro.2021.100411)
Supplement: Table S2. Example transcripts output mapping, related to expected outcomes — An example of the transcripts output of the MapAndGo wrapper for BWA MEM mapping of a young adult hermaphrodite sample. Note that the output generated by MapAndGo is normally a tab delimited (.tsv) file, not an excel file (.xlsx). [file mmc2.xlsx]

## Sheet: Sheet1
GENEID	01	02	03	04	05	06	07	08	09	10	11	12	13	14	15	16	17	18	19	20	21	22	23	24	25	26	27	28	29	30	31	32	33	34	35	36	37	38	39	40	41	42	43	44	45	46	47	48	49
2L52.1	0	0	0	0	0	0	0	0	0	0	0	0	0	0	0	0	0	0	0	0	0	0	0	0	0	1	5.04	1	5.04	0	0	2	1	0	4.02	0	3.01	4.02	8.11	7.08	2	5.04	2	10.18	1	2	6.06	2	2
2RSSE.1	0	0	0	0	0	0	0	0	2	0	0	1	0	0	0	0	0	0	0	0	0	0	0	0	0	5.04	0	0	12.27	1	1	5.04	4.02	0	1	1	4.02	8.11	12.27	5.04	4.02	2	1	11.22	1	4.02	10.18	16.49	29.59
2RSSE.2	0	0	0	0	0	0	0	0	0	0	0	0	0	0	0	0	0	0	0	0	0	0	0	0	0	0	0	0	8.11	0	0	8.11	0	0	0	0	1	2	4.02	8.11	1	2	0	10.18	0	5.04	4.02	7.08	12.27
4R79.1	0	0	0	0	0	0	0	0	0	0	0	0	0	0	0	0	0	0	0	0	0	0	0	0	0	0	0	0	1	0	0	0	0	0	0	0	0	0	0	0	0	0	0	0	0	0	0	0	0
4R79.2	0	0	0	0	0	0	0	0	0	0	0	0	0	0	0	0	0	0	0	0	0	0	0	0	0	0	0	0	4.02	0	0	0	0	0	0	0	0	0	0	0	0	0	0	0	0	0	1	1	1
AC3.1	0	0	0	0	0	0	0	0	0	0	0	0	0	0	0	0	0	0	0	0	0	0	0	0	0	0	0	0	0	0	0	0	0	0	0	0	0	0	0	0	0	0	0	0	0	0	0	0	1
AC3.10	0	0	0	0	0	0	0	0	0	0	0	0	0	0	0	0	0	0	0	0	0	0	0	0	0	0	0	0	1	0	0	0	0	0	0	0	1	0	0	0	0	0	0	1	1	7.08	1	0	1
AC3.2	0	0	0	0	0	0	0	0	0	0	0	0	0	0	0	0	0	0	0	0	0	0	0	0	1	1	2	0	3.01	0	2	10.18	0	0	2	0	1	0	7.08	8.11	0	0	2	21.87	2	6.06	6.06	34.12	69.54
AC3.5	0	0	0	0	0	0	0	0	1	0	0	0	0	0	0	0	0	0	0	0	0	0	0	1	0	30.72	31.85	7.08	44.59	9.14	2	24.05	9.14	3.01	4.02	3.01	17.56	2	16.49	16.49	2	1	6.06	42.23	3.01	9.14	31.85	14.37	29.59
AC3.6	0	0	0	0	0	0	0	0	0	0	0	0	0	0	0	0	0	0	0	0	0	0	0	0	0	0	0	0	0	0	0	0	0	0	0	0	0	0	0	0	0	0	0	0	0	0	1	0	0
AC3.7	0	0	0	0	0	0	0	0	0	0	0	0	0	0	0	0	0	0	0	0	0	0	0	0	0	3.01	3.01	0	0	0	0	9.14	1	0	0	0	0	0	0	0	0	0	0	0	0	0	0	0	1
AC3.8	0	0	0	0	0	0	0	0	0	0	0	0	0	0	0	0	0	0	0	0	0	0	5.04	0	0	1	0	0	12.27	1	1	1	0	0	0	0	0	0	0	0	0	0	1	2	0	0	1	0	2
AC7.1	0	0	0	0	0	0	0	0	0	0	0	0	0	0	0	0	0	0	0	0	0	0	0	0	0	0	1	0	2	0	0	0	1	0	0	0	0	0	0	0	0	0	0	0	0	2	0	11.22	27.36
AC7.2	0	0	0	0	0	0	0	1	2	0	0	0	0	0	1	0	0	0	0	0	1	0	0	0	0	7.08	8.11	1	20.78	4.02	1	12.27	8.11	6.06	3.01	1	13.32	9.14	34.12	18.63	4.02	4.02	4.02	35.26	8.11	15.43	29.59	21.87	44.59
AC7.3	0	0	0	0	0	0	0	0	0	0	0	0	0	0	0	0	0	0	0	0	0	0	0	0	0	0	0	0	0	0	0	0	0	0	0	0	0	0	0	0	0	0	0	0	0	3.01	0	0	0
AC8.11	0	0	0	0	0	0	0	0	0	0	0	0	0	0	0	0	0	0	0	0	0	0	0	0	0	1	2	0	2	0	1	0	0	1	0	0	1	2	1	0	0	1	0	3.01	1	0	7.08	1	2
AC8.7	0	0	0	0	0	0	0	0	0	0	0	0	0	0	0	0	0	0	0	0	0	0	0	0	0	0	0	0	0	0	0	0	0	0	0	0	0	0	0	0	0	0	0	0	0	0	0	0	1
AH10.1	0	0	0	0	0	0	0	0	1	0	0	0	0	0	0	0	0	0	0	0	0	0	0	0	0	0	0	0	0	0	0	0	0	0	1	0	0	0	0	0	0	0	0	2	4.02	34.12	0	1	0
AH10.2	0	0	0	0	0	0	0	0	0	0	0	0	0	0	0	0	0	0	0	0	0	0	0	0	0	0	0	0	0	0	0	0	0	0	0	0	0	0	0	0	0	0	0	0	0	0	0	0	0
AH10.4	0	0	0	0	0	0	0	0	0	0	0	0	0	0	0	0	0	0	0	0	0	0	0	0	0	0	0	0	0	0	0	0	0	0	0	0	0	0	0	0	0	0	0	0	0	1	2	0	0
AH6.1	0	0	0	0	0	0	0	0	0	0	0	0	0	0	0	0	0	0	0	0	0	0	0	0	0	0	0	0	0	0	0	0	0	0	0	0	0	0	0	0	0	0	0	0	0	0	0	0	0
AH6.2	0	0	0	0	0	0	0	0	1	0	0	0	0	0	0	0	0	0	0	0	0	0	0	0	0	0	0	0	0	0	0	0	0	0	0	0	0	0	0	0	0	0	0	0	0	26.26	1	1	0
AH6.3	0	0	0	1	0	0	0	0	0	0	0	0	0	0	0	0	0	0	0	0	0	0	0	0	0	2	0	0	0	1	0	0	0	0	0	0	0	2	3.01	3.01	1	3.01	0	1	10.18	37.56	0	1	4.02
AH6.5	1	2	1	4.02	1	5.04	3.01	2	37.56	1	2	14.37	2	0	7.08	2	2	1	1	0	11.22	0	3.01	4.02	7.08	17.56	29.59	4.02	35.26	18.63	17.56	32.98	42.23	20.78	26.26	13.32	82.99	250.6	959	855.4	103.1	113.78	118.49	627.03	89.99	225.28	208.94	154.2	220.51
AH6.7	0	0	0	0	0	0	0	0	0	0	0	0	0	0	0	0	0	0	0	0	0	0	0	0	0	0	0	0	0	0	0	0	0	0	0	0	0	0	0	0	0	0	0	0	0	0	0	1	0
AH6.8	0	0	0	0	0	0	0	0	0	0	0	0	0	0	0	0	0	0	0	0	0	0	0	0	0	0	0	0	0	0	0	0	0	0	0	0	0	0	0	0	0	0	0	0	0	0	0	0	0
AH9.1	0	0	0	0	0	0	0	0	0	0	0	0	0	0	0	0	0	0	0	0	0	0	0	0	0	1	0	0	1	0	0	0	0	0	0	0	0	0	1	1	0	0	0	0	0	0	1	0	0
AH9.2	0	0	0	0	0	0	0	1	0	0	0	0	0	0	0	0	0	0	0	0	0	0	0	0	0	0	0	0	0	0	0	2	0	0	0	1	2	9.14	31.85	19.7	4.02	12.27	8.11	48.18	9.14	0	4.02	6.06	4.02
AH9.3	0	0	0	0	0	0	0	0	0	0	0	0	0	0	0	0	0	0	0	0	0	0	0	0	0	2	1	0	4.02	0	1	13.32	6.06	0	2	0	5.04	4.02	18.63	13.32	0	2	1	31.85	0	6.06	20.78	11.22	12.27
AH9.4	0	0	0	0	0	0	0	0	0	0	0	0	0	0	0	0	0	0	0	0	0	0	0	0	0	0	0	0	4.02	0	0	0	0	0	0	0	0	0	1	0	0	0	0	0	0	0	0	0	0
AH9.6	0	0	0	0	0	0	0	0	0	0	0	0	0	0	0	0	0	0	0	0	0	0	0	0	0	2	2	0	11.22	0	0	2	0	0	0	0	0	0	0	2	1	0	0	1	0	0	1	2	0
B0001.1	1	0	0	0	0	0	1	0	2	0	0	0	0	0	0	0	0	0	0	0	1	0	0	0	0	7.08	6.06	0	17.56	3.01	1	13.32	4.02	1	5.04	2	8.11	32.98	89.99	87.17	15.43	43.41	44.59	154.2	26.26	35.26	54.28	30.72	64.35
B0001.2	0	1	0	0	0	0	0	0	0	0	0	0	0	0	0	0	0	0	0	0	0	0	0	0	0	0	1	0	0	0	0	0	0	1	1	0	1	16.49	53.05	44.59	18.63	36.41	17.56	63.07	18.63	46.98	31.85	15.43	41.05
B0001.3	0	0	0	0	0	0	0	0	1	0	0	0	0	0	0	0	0	0	0	0	0	0	0	0	0	0	0	0	5.04	0	0	4.02	1	0	1	0	2	9.14	41.05	29.59	7.08	10.18	4.02	48.18	10.18	31.85	14.37	20.78	30.72
B0001.4	0	0	0	0	0	0	0	0	1	0	0	0	0	0	0	0	0	0	0	0	0	0	0	0	2	3.01	1	0	9.14	0	0	1	1	1	0	0	1	8.11	24.05	39.88	5.04	8.11	5.04	51.83	3.01	18.63	20.78	27.36	25.15
B0001.5	0	0	0	0	0	0	0	1	0	0	0	0	0	0	0	0	0	0	0	0	1	0	0	0	0	1	0	0	3.01	0	0	3.01	0	1	1	1	4.02	8.11	41.05	29.59	6.06	2	5.04	53.05	3.01	21.87	25.15	24.05	32.98
B0001.6	1	0	0	0	0	0	0	0	0	0	0	0	0	0	0	0	0	0	0	0	0	0	3.01	0	3.01	29.59	10.18	2	39.88	4.02	0	13.32	4.02	1	2	0	9.14	12.27	27.36	25.15	5.04	2	2	31.85	1	17.56	54.28	35.26	46.98
B0001.7	0	0	0	0	0	0	0	0	0	0	0	0	0	0	0	0	0	0	0	0	0	0	0	0	0	1	0	1	0	0	1	0	1	1	0	0	2	12.27	64.35	60.53	7.08	14.37	7.08	66.93	2	21.87	20.78	28.48	28.48
B0001.8	0	0	0	0	0	0	0	0	2	0	0	0	0	0	0	0	0	0	0	0	0	0	0	0	2	1	2	1	4.02	0	2	1	1	1	0	0	5.04	16.49	59.27	55.52	6.06	16.49	15.43	78.88	6.06	28.48	37.56	19.7	41.05
B0019.1	0	0	0	0	0	0	0	0	0	0	0	0	0	0	0	0	0	0	0	0	0	0	2	1	1	13.32	8.11	0	8.11	0	1	3.01	2	0	0	0	1	0	3.01	6.06	1	0	0	2	1	2	4.02	2	2
B0019.2	0	1	0	0	0	0	0	0	0	0	0	0	0	0	0	0	0	0	0	0	0	0	0	0	1	1	1	1	3.01	0	0	2	0	0	0	1	4.02	12.27	34.12	24.05	4.02	6.06	4.02	26.26	5.04	14.37	16.49	7.08	18.63
B0024.1	0	0	0	0	0	0	0	0	0	0	0	0	0	0	0	0	0	0	0	0	0	0	0	0	0	1	1	0	2	0	0	3.01	1	0	0	0	3.01	0	3.01	2	1	0	0	8.11	0	1	8.11	3.01	2
B0024.10	0	0	0	0	0	0	0	0	0	0	0	0	0	0	0	0	0	0	0	0	0	0	0	0	0	0	2	0	1	1	0	2	1	1	1	1	6.06	14.37	50.61	31.85	11.22	22.96	16.49	41.05	14.37	16.49	11.22	10.18	21.87
B0024.11	0	0	0	0	0	0	0	0	0	0	0	0	0	0	0	0	0	0	0	0	0	0	0	0	0	2	1	0	2	0	0	0	0	0	4.02	0	1	16.49	46.98	59.27	11.22	24.05	15.43	68.23	8.11	30.72	41.05	43.41	44.59
B0024.12	0	0	0	0	0	0	0	0	0	0	0	0	0	0	0	0	0	0	0	0	0	0	0	0	0	1	0	0	2	0	1	1	1	0	0	0	0	1	1	1	0	2	0	0	2	2	3.01	1	6.06
B0024.13	0	0	0	0	0	0	0	2	3.01	0	0	0	0	0	0	0	0	0	0	0	0	0	0	0	1	13.32	3.01	0	9.14	1	0	10.18	1	1	2	1	6.06	20.78	95.73	64.35	15.43	14.37	14.37	115.34	9.14	43.41	49.39	34.12	53.05
B0024.14	0	0	0	0	0	0	0	0	0	0	0	0	0	0	0	0	0	0	0	0	0	0	6.06	0	1	35.26	6.06	0	27.36	1	1	8.11	1	1	1	1	1	0	9.14	1	0	3.01	0	16.49	0	0	9.14	15.43	14.37
B0024.15	0	0	0	0	0	0	0	0	0	0	0	0	0	0	0	0	0	0	0	0	0	0	0	0	0	0	0	0	9.14	0	0	0	0	0	0	0	0	0	0	0	0	0	0	0	0	0	0	0	0
B0024.2	0	0	0	0	0	0	0	0	0	0	0	0	0	0	0	0	0	0	0	0	0	0	5.04	2	2	19.7	22.96	2	9.14	0	0	1	1	0	0	0	1	1	1	0	0	0	0	0	0	0	0	0	2
B0024.3	0	0	0	0	0	0	0	0	0	0	0	0	0	0	0	0	0	0	0	0	0	0	0	0	0	1	0	0	1	0	0	0	0	0	0	0	0	1	0	0	0	0	0	1	0	0	2	2	0
B0024.4	0	0	0	1	0	0	0	0	0	0	0	0	0	0	0	0	0	0	0	0	0	0	0	0	0	1	0	0	0	1	1	247.95	29.59	3.01	0	0	2	0	1	1	0	0	0	1	0	2	3.01	2	1
B0024.6	0	0	0	0	0	0	0	0	0	0	0	0	0	0	0	0	0	0	0	0	0	0	0	0	0	0	0	0	0	0	0	0	0	0	0	0	0	0	0	0	0	0	0	0	0	0	0	0	0
B0024.8	0	0	0	0	0	0	0	0	0	0	0	0	0	0	0	0	0	0	0	0	0	0	0	0	0	0	0	0	7.08	0	0	0	0	1	0	0	0	0	0	0	0	0	0	1	0	0	0	0	2
B0024.9	1	0	0	0	0	0	0	0	1	0	0	0	0	0	0	0	0	0	0	0	0	0	1	1	0	2	4.02	0	15.43	1	0	28.48	9.14	1	4.02	0	3.01	13.32	41.05	38.72	8.11	8.11	12.27	59.27	9.14	39.88	38.72	48.18	61.8
B0025.1	0	0	0	0	0	0	0	0	1	0	0	0	0	0	0	0	0	0	0	0	1	0	1	0	0	3.01	2	1	10.18	0	0	8.11	1	2	1	0	4.02	3.01	32.98	21.87	7.08	7.08	12.27	41.05	18.63	12.27	12.27	20.78	25.15
B0025.2	0	1	0	0	0	0	0	0	0	0	0	0	0	1	0	0	0	0	0	0	0	0	0	0	1	0	3.01	0	11.22	3.01	1	9.14	3.01	2	4.02	0	6.06	19.7	106.1	72.18	11.22	28.48	22.96	107.62	12.27	44.59	46.98	46.98	51.83
B0025.4	0	0	0	0	0	0	0	0	2	0	0	2	0	0	0	0	0	0	0	0	3.01	0	1	0	0	4.02	2	0	9.14	1	1	9.14	4.02	2	5.04	2	13.32	28.48	107.62	88.58	10.18	21.87	36.41	183.16	11.22	54.28	49.39	45.79	49.39
B0034.1	0	0	0	0	0	0	0	0	0	0	0	0	0	0	0	0	0	0	0	0	0	0	0	0	0	0	1	0	1	0	0	1	0	0	0	0	1	0	0	0	0	0	0	0	0	0	1	2	1
B0034.3	0	0	2	0	0	0	1	0	6.06	0	0	1	0	0	0	0	0	0	0	0	0	1	0	0	0	18.63	28.48	12.27	313.67	4.02	3.01	15.43	17.56	2	1	3.01	12.27	10.18	44.59	27.36	5.04	15.43	9.14	58.01	9.14	27.36	26.26	21.87	43.41
B0034.4	0	0	0	0	0	0	0	0	0	0	0	0	0	0	0	0	0	0	0	0	0	0	0	0	0	1	0	0	0	0	0	0	0	0	0	0	0	1	0	0	0	0	0	0	0	4.02	0	1	0
B0034.5	0	0	0	0	0	0	0	0	0	0	0	0	0	0	0	0	0	0	0	0	0	0	0	0	0	1	0	0	1	0	0	0	0	0	0	0	0	0	0	0	0	0	0	0	0	0	0	0	0
B0034.7	0	0	0	0	0	0	0	0	0	0	0	0	0	0	0	0	0	0	0	0	0	0	0	0	0	0	0	0	0	0	0	1	0	0	0	0	0	0	0	1	0	1	0	2	0	1	1	4.02	0
B0035.1	0	0	1	1	0	0	3.01	0	4.02	0	0	2	0	0	0	1	0	0	0	0	1	1	1	1	4.02	9.14	6.06	3.01	22.96	2	3.01	17.56	9.14	2	7.08	4.02	24.05	70.85	237.63	208.94	43.41	41.05	77.53	245.33	29.59	116.91	129.85	85.77	141.74
B0035.10	0	0	0	0	0	0	0	0	0	0	0	0	0	0	0	0	0	0	0	0	0	0	0	0	0	0	0	0	0	0	0	0	0	0	0	0	0	0	0	0	0	0	0	0	0	0	0	0	0
B0035.11	0	0	0	0	0	0	0	0	1	0	0	0	1	0	0	0	0	0	0	0	1	0	0	0	1	1	3.01	1	3.01	1	1	4.02	5.04	2	2	0	6.06	22.96	84.38	76.18	10.18	24.05	16.49	84.38	14.37	38.72	39.88	25.15	39.88
B0035.12	0	0	0	1	0	0	0	1	2	0	0	4.02	0	0	0	0	0	0	0	0	1	0	0	4.02	0	2	2	0	8.11	1	2	9.14	8.11	1	3.01	1	8.11	27.36	141.74	116.91	35.26	29.59	37.56	191.47	30.72	104.6	112.22	74.84	129.85
B0035.13	0	0	0	0	0	0	0	0	3.01	0	0	0	0	0	0	0	0	0	0	0	0	0	0	0	0	1	0	1	1	1	1	0	2	1	0	0	1	0	2	1	0	0	0	2	1	2	4.02	3.01	1
B0035.14	0	0	0	0	0	0	0	0	2	0	0	0	0	0	0	0	0	0	0	0	0	0	1	1	0	8.11	4.02	1	12.27	1	1	17.56	6.06	2	3.01	1	13.32	19.7	92.85	84.38	15.43	19.7	13.32	91.42	15.43	38.72	53.05	48.18	42.23
B0035.15	0	0	0	0	0	0	0	1	0	0	1	0	0	0	0	0	0	0	0	0	0	0	0	0	1	8.11	5.04	2	6.06	1	3.01	14.37	9.14	1	3.01	0	6.06	10.18	49.39	49.39	9.14	13.32	15.43	63.07	7.08	31.85	32.98	41.05	44.59
B0035.16	0	0	0	0	0	0	0	0	0	0	0	0	0	0	0	0	0	0	0	0	0	0	0	1	0	0	1	0	4.02	1	0	0	3.01	0	0	0	1	4.02	16.49	13.32	5.04	6.06	9.14	17.56	3.01	7.08	9.14	5.04	10.18
B0035.18	0	0	0	0	0	0	0	0	0	0	0	0	0	0	0	0	0	0	0	0	0	0	0	0	0	2	0	0	0	0	0	0	0	0	1	1	1	13.32	29.59	26.26	4.02	7.08	9.14	34.12	1	22.96	22.96	12.27	19.7
B0035.2	0	0	0	0	0	0	1	1	1	0	0	0	1	0	0	0	0	0	0	0	0	0	0	0	0	2	2	0	8.11	2	1	10.18	6.06	2	1	0	3.01	12.27	80.24	80.24	10.18	13.32	10.18	126.55	12.27	36.41	55.52	28.48	38.72
B0035.3	0	0	1	0	0	0	0	0	1	0	0	0	0	0	0	0	0	0	0	0	1	0	0	0	0	2	2	0	5.04	1	1	3.01	1	1	1	1	5.04	18.63	110.68	85.77	12.27	25.15	14.37	128.2	25.15	51.83	50.61	38.72	49.39
B0035.4	0	0	0	0	0	1	0	0	0	0	0	0	0	0	0	0	0	0	0	0	0	0	0	0	1	5.04	4.02	0	6.06	0	0	4.02	9.14	0	1	1	4.02	18.63	51.83	59.27	13.32	15.43	14.37	80.24	8.11	26.26	36.41	35.26	49.39
B0035.5	0	0	0	0	0	0	0	0	0	0	0	1	0	0	0	0	0	0	0	0	0	0	2	0	0	7.08	7.08	1	15.43	2	0	16.49	8.11	4.02	3.01	4.02	6.06	9.14	63.07	25.15	10.18	21.87	8.11	43.41	13.32	25.15	39.88	46.98	65.64
B0035.6	1	0	0	0	0	0	1	0	11.22	1	1	3.01	2	0	0	0	0	0	0	0	3.01	0	0	0	0	4.02	7.08	2	5.04	3.01	3.01	6.06	9.14	5.04	5.04	1	22.96	73.5	215.82	193.59	46.98	50.61	51.83	240.17	32.98	85.77	118.49	82.99	124.92
B0041.1	0	0	0	0	0	0	0	0	0	0	0	0	0	0	0	0	0	0	0	0	0	0	0	0	0	0	0	0	0	0	0	0	0	0	0	0	0	0	0	0	0	0	0	0	1	0	0	0	0
B0041.2	1	1	1	3.01	0	1	1	3.01	8.11	1	1	5.04	0	1	0	3.01	1	1	0	0	3.01	0	3.01	1	1	21.87	11.22	4.02	56.76	3.01	4.02	46.98	27.36	9.14	8.11	3.01	34.12	44.59	245.33	230.15	24.05	29.59	36.41	195.73	28.48	101.61	148.79	116.91	136.58
B0041.3	0	1	0	0	0	0	0	0	0	0	0	0	0	0	0	0	0	0	0	0	0	0	1	0	0	5.04	2	0	7.08	0	0	2	0	2	1	0	5.04	4.02	10.18	3.01	1	1	1	7.08	0	1	6.06	6.06	5.04
B0041.4	2	5.04	3.01	4.02	1	7.08	8.11	7.08	87.17	2	2	27.36	6.06	4.02	10.18	2	1	1	1	1	19.7	1	19.7	2	29.59	124.92	161.61	24.05	412.21	51.83	35.26	742.51	354.2	110.68	313.67	78.88	427.7	664.49	1416.79	1416.79	225.28	290.88	294.01	1416.79	187.28	1239.69	1136.1	1416.79	3181.72
B0041.5	0	0	0	0	0	0	2	0	0	0	0	0	0	0	0	0	0	0	0	0	0	0	0	0	0	2	0	0	4.02	1	0	16.49	10.18	1	1	2	7.08	12.27	50.61	32.98	7.08	11.22	9.14	68.23	4.02	30.72	19.7	19.7	15.43
B0041.6	0	0	0	0	0	0	0	0	0	0	0	1	0	0	0	0	0	0	0	0	0	0	0	0	0	1	1	0	4.02	0	1	21.87	8.11	0	8.11	1	5.04	3.01	26.26	15.43	0	4.02	4.02	27.36	5.04	10.18	22.96	30.72	17.56
B0041.7	0	1	0	0	0	0	0	0	4.02	0	0	3.01	1	0	1	0	0	0	0	0	0	0	0	0	2	3.01	13.32	2	29.59	3.01	2	12.27	8.11	0	5.04	3.01	17.56	51.83	145.24	101.61	45.79	92.85	78.88	109.15	43.41	110.68	112.22	101.61	138.28
B0041.8	0	1	0	1	0	0	0	1	0	0	0	2	0	0	0	1	0	0	0	0	0	0	0	0	0	1	3.01	0	3.01	0	0	4.02	0	2	1	1	6.06	42.23	148.79	107.62	28.48	55.52	46.98	161.61	26.26	64.35	51.83	37.56	50.61
B0047.1	0	0	0	0	0	0	0	0	0	0	0	0	0	0	0	0	0	0	0	0	0	0	0	0	0	0	0	0	0	0	0	0	0	0	0	0	0	0	4.02	2	0	1	0	0	1	2	2	2	2
B0047.2	0	0	0	0	0	0	0	0	0	0	0	0	0	0	0	0	0	0	0	0	0	0	0	0	0	0	0	0	0	0	0	0	0	0	0	0	0	0	0	0	0	0	0	3.01	0	0	1	1	1
B0047.3	0	0	0	0	0	0	0	0	0	0	0	0	0	0	0	0	0	0	0	0	0	0	0	0	0	0	0	0	0	0	0	0	0	0	1	0	1	6.06	5.04	4.02	1	2	1	10.18	1	4.02	4.02	5.04	5.04
B0198.1	0	0	0	0	0	0	0	0	0	0	0	0	0	0	0	0	0	0	0	1	0	0	0	0	0	2	1	0	11.22	0	0	1	0	0	0	0	1	1	7.08	4.02	1	2	1	6.06	0	1	2	7.08	6.06
B0198.2	0	0	0	0	0	0	0	0	0	0	0	0	0	0	0	0	0	0	0	0	0	0	0	0	0	3.01	2	0	3.01	0	0	0	0	0	0	0	0	2	0	1	0	0	0	0	0	15.43	3.01	2	1
B0198.3	0	0	0	0	0	0	0	0	0	0	0	0	0	0	0	0	0	0	0	0	0	0	1	0	0	5.04	3.01	0	9.14	0	0	0	0	0	0	0	0	0	6.06	4.02	0	2	1	3.01	0	2	2	3.01	6.06
B0205.1	0	0	1	0	0	0	1	0	5.04	0	0	0	1	0	0	0	0	0	0	0	0	0	0	0	0	3.01	0	1	3.01	0	0	2	3.01	2	0	1	5.04	18.63	53.05	50.61	12.27	25.15	14.37	69.54	12.27	34.12	34.12	30.72	29.59
B0205.10	0	0	0	0	0	0	0	0	0	0	0	0	0	0	0	0	0	0	0	0	0	0	0	0	0	0	0	0	0	0	0	0	1	0	0	0	0	2	0	0	0	0	0	1	15.43	59.27	0	0	1
B0205.11	0	0	0	0	0	1	0	0	2	0	0	0	0	0	0	0	1	0	0	0	0	1	2	0	3.01	3.01	7.08	1	12.27	0	3.01	28.48	7.08	1	2	2	8.11	35.26	145.24	113.78	41.05	53.05	46.98	177.1	14.37	98.65	161.61	88.58	92.85
B0205.12	0	0	0	0	0	0	0	0	0	0	0	0	0	0	0	0	0	0	0	0	0	0	0	0	2	1	2	0	3.01	0	1	2	4.02	1	1	0	2	5.04	8.11	9.14	3.01	2	6.06	19.7	6.06	10.18	17.56	13.32	21.87
B0205.13	0	0	0	0	0	0	0	0	0	0	0	0	0	0	0	0	0	0	0	0	0	0	0	0	0	1	0	0	10.18	1	0	30.72	14.37	0	2	0	0	0	0	0	1	0	0	0	0	0	0	1	0
B0205.14	0	0	0	0	0	0	0	0	0	0	0	0	0	0	0	0	0	0	0	0	0	0	0	0	0	0	0	0	0	0	0	1	1	0	0	0	0	0	0	0	0	0	0	0	0	0	0	0	0
B0205.3	1	0	2	1	0	0	1	1	17.56	0	2	2	2	3.01	0	1	0	0	0	1	4.02	0	5.04	2	2	14.37	18.63	4.02	42.23	10.18	8.11	56.76	32.98	10.18	18.63	8.11	43.41	116.91	392.92	338.71	45.79	56.76	53.05	388.31	41.05	167.31	240.17	169.24	213.51
B0205.4	0	0	0	0	0	0	0	0	0	0	0	0	0	0	0	0	0	0	0	0	0	0	0	0	0	0	0	0	0	0	0	0	0	0	0	0	0	0	0	0	0	0	0	0	0	0	0	1	0
B0205.6	0	0	0	0	0	0	0	0	1	0	0	0	0	0	0	0	0	0	0	0	0	0	1	0	0	2	1	0	2	1	0	14.37	3.01	0	0	0	1	3.01	31.85	18.63	2	4.02	0	49.39	4.02	24.05	31.85	21.87	22.96
B0205.7	3.01	1	2	0	2	2	3.01	1	25.15	1	1	6.06	0	0	0	1	0	0	1	1	6.06	0	4.02	4.02	9.14	37.56	28.48	8.11	74.84	12.27	14.37	69.54	54.28	20.78	36.41	14.37	51.83	69.54	366.46	346.34	49.39	73.5	53.05	594.37	36.41	281.7	388.31	278.71	374.98
B0205.8	0	0	0	0	0	0	0	1	1	0	0	0	0	0	0	0	1	0	0	0	1	0	0	0	0	1	1	0	7.08	2	0	12.27	1	1	5.04	1	4.02	26.26	94.29	65.64	14.37	25.15	18.63	140	11.22	64.35	53.05	51.83	63.07
B0205.9	1	0	0	0	0	0	0	0	6.06	0	0	0	0	0	1	0	0	0	0	1	0	0	0	1	0	5.04	1	1	6.06	0	1	6.06	8.11	5.04	0	0	4.02	25.15	98.65	74.84	9.14	25.15	22.96	121.69	15.43	45.79	58.01	27.36	50.61
B0207.1	0	0	0	0	0	0	0	0	0	0	0	0	0	0	0	0	0	0	0	0	0	0	0	0	0	0	0	0	0	0	0	0	0	0	0	0	0	0	0	1	0	0	0	0	0	4.02	0	0	0
B0207.10	0	0	0	0	0	0	0	0	0	0	0	0	0	0	0	0	0	0	0	0	0	0	0	0	0	0	0	0	4.02	0	0	0	0	0	0	0	0	0	0	0	0	0	0	0	0	0	0	0	0
B0207.11	0	0	0	0	0	0	0	0	0	0	0	0	0	0	0	0	0	0	0	0	0	0	0	0	0	0	0	0	0	0	0	0	0	0	0	0	0	0	0	0	0	0	0	1	3.01	10.18	1	0	0
B0207.12	0	0	0	0	0	0	0	0	0	0	0	0	0	0	0	0	0	0	0	0	0	0	0	0	0	5.04	4.02	0	9.14	1	0	1	2	0	0	0	0	0	1	2	0	0	0	1	2	1	3.01	2	6.06
B0207.2	0	0	0	0	0	0	0	0	0	0	0	0	0	0	0	0	0	0	0	0	0	0	0	0	0	0	1	0	1	0	0	4.02	0	0	2	0	0	0	1	1	0	0	1	2	0	0	1	4.02	0
B0207.3	0	0	0	0	0	0	0	0	0	0	0	0	0	0	0	0	0	0	0	0	0	0	0	0	0	0	0	0	1	0	0	0	0	0	0	0	0	0	0	0	0	0	0	1	0	0	0	0	0
B0207.4	0	0	0	0	0	2	0	0	1	0	0	0	0	0	0	0	0	0	0	0	0	0	0	0	0	0	0	0	2	0	0	5.04	1	1	0	0	5.04	24.05	101.61	60.53	9.14	26.26	15.43	76.18	14.37	39.88	22.96	19.7	26.26
B0207.5	0	0	0	0	0	0	0	0	0	0	0	0	0	0	0	0	0	0	0	0	0	0	0	0	0	0	0	0	0	0	0	4.02	0	0	0	2	0	2	2	0	0	3.01	1	3.01	0	0	3.01	1	2
B0207.6	0	0	0	0	0	0	0	0	0	0	0	0	0	0	0	0	0	0	0	0	0	0	0	0	0	1	0	0	1	0	0	0	1	0	0	1	1	5.04	32.98	36.41	9.14	17.56	9.14	66.93	3.01	27.36	27.36	18.63	28.48
B0207.7	0	0	0	0	0	0	0	0	0	0	0	0	0	0	0	0	0	0	0	0	0	0	0	0	0	0	0	0	0	0	0	0	0	0	0	0	0	0	0	0	0	0	0	0	0	1	0	0	0
B0207.9	0	0	0	0	0	0	0	0	0	0	0	0	0	0	0	0	0	0	0	0	0	0	0	0	0	0	0	0	0	0	1	0	0	0	0	0	0	0	0	1	0	0	0	2	3.01	12.27	0	0	0
B0212.1	0	0	0	0	0	0	0	0	0	0	0	0	0	0	0	0	0	0	0	0	0	0	0	0	0	0	0	0	3.01	0	0	0	0	0	0	0	0	0	0	0	0	0	0	1	0	1	2	3.01	1
B0212.2	0	0	0	0	0	0	0	0	0	0	0	0	0	0	0	0	0	0	0	0	0	0	0	0	0	0	0	0	0	0	0	0	0	0	0	0	0	0	1	0	0	0	0	0	0	0	0	0	0
B0212.3	0	0	0	0	0	0	0	0	0	0	0	1	0	0	0	0	0	0	0	0	0	0	0	0	0	0	0	0	0	0	0	1	0	0	1	0	4.02	8.11	45.79	10.18	2	1	0	9.14	0	3.01	5.04	1	2
B0212.4	0	0	0	0	0	0	0	0	0	0	0	0	0	0	0	0	0	0	0	0	0	0	0	0	0	1	0	0	0	0	0	3.01	0	0	0	0	0	1	3.01	1	0	0	0	11.22	0	2	11.22	9.14	4.02
B0212.5	0	0	0	0	0	0	0	0	0	0	0	0	0	0	0	0	0	0	0	0	0	0	0	0	0	0	0	0	0	0	0	0	0	0	0	0	0	0	1	0	0	0	0	0	0	0	0	0	0
B0213.10	0	0	0	0	0	0	0	0	0	0	0	0	0	0	0	0	0	0	0	0	0	0	0	0	0	0	2	0	0	0	0	0	0	0	0	0	0	1	0	0	0	0	0	0	0	0	0	0	0
B0213.11	0	0	0	0	0	0	0	0	0	0	0	0	0	0	0	0	0	0	0	0	0	0	0	0	0	0	0	0	0	0	0	0	0	0	0	1	0	0	0	0	0	0	0	0	0	0	5.04	0	2
B0213.12	0	0	0	0	0	0	0	0	0	0	0	0	0	0	0	0	0	0	0	0	0	0	0	0	0	0	0	0	0	0	0	0	0	0	0	0	0	0	0	0	0	0	0	0	0	0	0	0	0
B0213.14	0	0	0	0	0	0	0	0	0	0	0	0	0	0	0	0	0	0	0	0	0	0	2	0	1	13.32	30.72	0	14.37	1	0	9.14	0	1	1	1	7.08	1	6.06	3.01	0	6.06	0	20.78	1	3.01	39.88	18.63	12.27
B0213.15	0	0	0	0	0	0	0	0	0	0	0	0	0	0	0	0	0	0	0	0	0	0	1	0	0	1	2	0	1	0	0	1	1	0	1	0	0	0	0	1	0	1	0	0	0	0	2	1	1
B0213.17	0	0	0	0	0	0	0	0	0	0	0	0	0	0	0	0	0	0	0	0	0	0	0	0	0	0	0	0	0	0	0	0	0	0	0	0	0	0	0	0	0	0	0	1	0	0	0	0	0
B0213.2	0	0	0	0	0	0	1	1	2	0	0	1	0	0	0	1	0	0	0	0	0	2	2	0	2	48.18	115.34	2	107.62	13.32	4.02	100.13	12.27	7.08	30.72	3.01	82.99	18.63	92.85	78.88	11.22	12.27	18.63	141.74	13.32	41.05	200.06	159.74	100.13
B0213.3	0	0	0	0	0	0	0	0	1	0	0	0	0	0	0	0	0	0	0	0	0	0	1	0	0	17.56	22.96	0	38.72	2	0	24.05	2	2	3.01	1	4.02	0	5.04	8.11	0	0	3.01	5.04	0	1	13.32	5.04	15.43
B0213.4	0	0	0	1	0	0	0	0	0	0	0	0	0	0	0	0	0	0	0	0	0	0	0	0	0	1	3.01	0	4.02	0	0	3.01	0	0	0	0	0	0	3.01	3.01	1	0	0	0	1	0	1	1	7.08
B0213.5	0	0	0	0	0	0	0	0	0	0	0	0	0	0	0	0	0	0	0	0	0	0	0	0	0	1	2	0	0	1	0	1	0	1	0	1	0	0	0	0	0	0	0	1	0	0	0	0	0
B0213.6	0	0	0	0	0	0	0	0	0	0	0	0	0	0	0	0	0	0	0	0	0	0	0	0	0	0	1	0	0	0	0	1	0	1	0	0	1	0	0	1	0	0	0	1	0	0	0	0	0
B0218.1	0	0	0	0	0	0	0	0	0	0	0	1	0	0	0	0	0	0	0	0	0	0	2	1	0	8.11	6.06	1	22.96	2	0	1	2	0	0	0	1	0	5.04	2	0	2	2	2	0	1	2	2	1
B0218.2	0	0	0	0	0	0	0	0	0	0	0	1	0	0	0	0	0	0	0	0	0	0	0	0	0	0	0	0	2	0	0	9.14	1	0	0	0	0	0	5.04	3.01	0	0	0	8.11	1	0	9.14	7.08	7.08
B0218.3	0	0	0	0	0	0	0	0	0	0	0	0	0	0	0	0	0	0	0	0	0	0	0	0	0	4.02	1	0	8.11	2	0	4.02	3.01	1	0	0	1	3.01	10.18	7.08	2	4.02	1	7.08	4.02	4.02	6.06	11.22	10.18
B0218.5	0	0	0	0	0	0	0	0	0	0	0	0	0	0	0	0	0	0	0	0	0	0	0	0	0	0	0	0	0	0	0	1	0	0	0	0	0	0	0	0	0	0	0	1	0	3.01	0	0	0
B0218.6	0	0	0	0	0	0	0	0	0	0	0	0	0	0	0	0	0	0	0	0	0	0	0	0	0	0	0	0	0	0	0	3.01	4.02	2	2	0	1	0	10.18	4.02	0	0	0	12.27	2	3.01	22.96	10.18	19.7
B0218.7	0	0	0	0	0	0	0	0	0	0	0	0	0	0	0	0	0	0	0	0	0	0	0	0	0	0	0	0	0	0	0	0	0	0	0	0	0	1	0	0	1	0	0	0	5.04	39.88	1	1	0
B0218.8	0	0	0	0	0	0	0	0	0	0	0	0	0	0	0	0	0	0	0	0	0	0	0	0	0	0	0	0	0	0	0	0	0	1	0	0	0	0	0	0	0	0	0	0	0	1	0	0	1
B0222.1	0	0	0	0	0	0	0	0	0	0	0	0	0	0	0	0	0	0	0	0	0	0	0	0	0	0	0	0	13.32	0	0	0	0	0	0	0	0	0	0	0	0	0	0	2	0	2	0	0	0
B0222.11	0	0	0	0	0	0	0	0	0	0	0	0	0	0	0	0	0	0	0	0	0	0	0	0	0	0	0	0	14.37	0	0	0	0	1	0	0	0	0	0	0	0	0	0	0	0	0	0	0	0
B0222.3	0	0	0	0	0	0	0	0	0	0	0	0	0	0	0	0	0	0	0	0	0	0	0	0	0	0	0	0	0	0	0	0	0	0	0	0	0	0	0	0	0	0	0	0	0	1	14.37	6.06	0
B0222.4	0	0	0	0	0	0	0	0	0	0	0	0	0	0	0	0	0	0	0	0	0	0	0	0	0	0	2	0	0	0	0	0	0	0	0	0	0	0	0	0	0	1	0	4.02	0	0	0	1	1
B0222.5	1	0	0	0	0	0	1	0	1	0	0	0	0	0	0	0	0	0	0	0	0	0	1	0	2	19.7	28.48	0	30.72	1	0	21.87	1	1	0	1	9.14	3.01	6.06	9.14	3.01	2	1	37.56	0	3.01	26.26	12.27	25.15
B0222.6	0	0	0	0	0	0	0	0	0	0	0	0	0	0	0	0	0	0	0	0	0	0	0	0	0	0	0	0	0	0	0	0	0	0	0	0	0	0	0	0	0	0	0	0	0	0	2	0	1
B0222.8	0	0	0	0	0	0	0	0	0	0	0	0	0	0	0	0	0	0	0	0	0	0	0	0	0	0	1	0	0	0	0	0	0	0	0	0	0	0	0	0	0	0	0	0	0	0	0	1	4.02
B0222.9	0	0	0	0	0	0	0	0	0	0	0	0	0	0	0	0	0	0	0	0	0	0	0	0	0	3.01	2	0	0	0	0	1	0	0	0	0	0	0	1	1	1	0	0	0	0	2	2	0	2
B0228.1	0	0	0	0	0	0	0	0	0	0	0	0	0	0	0	0	0	0	0	0	0	0	0	0	0	0	0	0	72.18	9.14	0	0	0	0	0	0	0	0	0	0	0	0	0	0	0	1	0	0	0
B0228.4	0	0	0	0	0	0	0	0	3.01	0	0	0	0	0	0	0	0	0	0	0	0	0	7.08	4.02	8.11	73.5	48.18	12.27	44.59	17.56	4.02	32.98	29.59	17.56	27.36	16.49	26.26	22.96	49.39	34.12	11.22	21.87	18.63	48.18	12.27	35.26	44.59	41.05	70.85
B0228.6	0	0	0	0	0	0	0	0	0	0	0	0	0	0	0	0	0	0	0	0	0	0	0	0	0	1	1	0	12.27	0	0	0	0	0	0	0	0	0	1	0	0	0	0	3.01	0	2	1	1	2
B0228.7	0	0	0	0	0	0	1	0	0	0	0	1	0	0	0	0	0	0	0	0	0	1	0	0	1	2	5.04	0	10.18	1	1	10.18	2	2	3.01	1	3.01	7.08	28.48	16.49	10.18	10.18	13.32	39.88	5.04	14.37	36.41	24.05	31.85
B0238.1	0	0	0	0	0	0	0	0	0	0	0	0	0	0	0	0	0	0	0	0	0	0	0	0	0	1	1	0	8.11	1	0	1	0	1	0	0	0	1	1	0	0	0	1	2	2	0	2	0	2
B0238.10	0	0	0	0	0	0	0	2	1	0	0	0	0	0	0	0	0	0	0	0	0	0	0	0	1	1	1	0	10.18	0	0	5.04	2	0	0	2	1	3.01	27.36	24.05	0	7.08	5.04	34.12	1	8.11	14.37	9.14	4.02
B0238.11	0	0	0	0	0	0	2	2	8.11	1	0	5.04	1	0	0	0	0	2	0	0	3.01	0	2	2	1	1	6.06	1	14.37	8.11	2	12.27	12.27	1	12.27	3.01	17.56	72.18	255.98	208.94	39.88	68.23	64.35	324.1	39.88	161.61	167.31	129.85	213.51
B0238.12	0	0	0	0	0	0	0	0	0	0	0	0	0	0	0	0	0	0	0	0	0	0	0	0	3.01	4.02	1	2	0	0	0	0	0	0	0	0	0	0	1	0	0	0	0	0	0	0	0	0	0
B0238.15	0	0	0	0	0	0	0	0	0	0	0	0	0	0	0	0	0	0	0	0	0	0	0	0	0	0	0	0	1	0	0	0	0	0	0	0	0	0	1	1	0	0	0	2	0	0	0	0	0
B0238.6	0	0	0	0	0	0	0	0	0	0	0	0	0	0	0	0	0	0	0	0	0	0	0	0	0	0	0	0	3.01	0	0	0	0	0	0	0	0	0	0	0	0	0	0	0	0	0	0	0	0
B0238.7	0	0	0	0	0	0	0	0	0	0	0	0	0	0	0	0	0	0	0	0	0	0	0	0	0	0	0	0	0	0	0	0	0	0	0	0	0	0	0	0	0	0	0	0	0	0	0	0	0
B0238.8	0	0	0	0	0	0	0	0	0	0	0	0	0	0	0	0	0	0	0	0	0	0	0	0	0	0	0	0	1	0	0	0	0	0	0	0	0	0	0	0	0	0	0	0	0	0	0	0	0
B0238.9	0	0	1	2	0	0	2	1	13.32	0	0	3.01	0	1	2	0	1	0	0	0	3.01	0	2	0	5.04	5.04	8.11	3.01	9.14	4.02	3.01	11.22	17.56	5.04	8.11	2	21.87	54.28	222.88	156.03	19.7	38.72	30.72	235.11	36.41	103.1	100.13	88.58	91.42
B0240.1	0	0	0	0	0	0	0	0	0	0	0	0	0	0	0	0	0	0	0	0	0	0	0	0	0	2	1	0	2	0	0	1	0	0	0	0	0	0	1	1	0	0	0	0	0	0	0	1	2
B0240.2	0	0	0	0	0	0	0	0	0	0	0	0	0	0	0	0	0	0	0	0	0	0	0	0	0	0	0	0	0	0	0	0	0	0	0	0	0	0	0	0	0	0	0	0	0	1	0	0	0
B0240.3	0	0	0	0	0	0	0	0	0	0	0	0	0	0	0	0	0	0	0	0	0	0	0	0	1	1	0	0	9.14	0	0	0	0	1	0	0	0	1	1	0	0	0	1	0	0	0	1	0	0
B0240.4	0	0	0	1	0	0	0	0	6.06	1	0	3.01	0	0	0	0	0	0	0	0	3.01	0	1	0	2	1	5.04	2	6.06	1	3.01	9.14	5.04	5.04	5.04	5.04	15.43	51.83	200.06	169.24	24.05	30.72	20.78	191.47	18.63	84.38	69.54	59.27	69.54
B0244.10	0	0	0	0	0	0	0	0	0	0	0	0	0	0	0	0	0	0	0	0	0	0	0	0	0	0	0	0	1	0	1	11.22	1	2	0	0	0	0	0	4.02	0	1	0	5.04	0	0	6.06	5.04	3.01
B0244.2	0	0	0	0	0	0	0	0	2	0	0	1	0	0	0	0	0	0	0	0	0	0	0	0	0	4.02	10.18	3.01	165.39	1	1	6.06	11.22	0	0	0	5.04	5.04	6.06	4.02	2	1	1	3.01	2	6.06	3.01	3.01	18.63
B0244.4	0	0	0	0	0	0	0	0	0	0	0	0	0	0	0	0	0	0	0	0	0	0	1	0	0	0	0	0	1	0	0	2	0	0	0	0	0	0	0	0	0	0	0	0	0	0	0	1	2
B0244.5	0	0	0	0	0	0	0	0	0	0	0	0	0	0	0	0	0	0	0	0	0	0	0	0	0	0	1	0	0	0	0	17.56	0	0	0	0	1	0	1	0	0	0	0	0	0	0	1	0	1
B0244.6	0	0	0	0	0	0	0	0	0	0	0	0	0	0	0	0	0	0	0	0	0	0	0	0	0	0	0	0	0	0	0	14.37	3.01	0	0	0	0	0	6.06	2	0	0	0	1	0	1	4.02	3.01	3.01
B0244.7	0	0	0	0	0	0	0	0	0	0	0	0	0	0	0	0	0	0	0	0	0	0	0	0	0	0	0	0	0	0	0	2	0	0	0	0	0	0	0	0	0	0	0	0	0	0	0	0	0
B0244.8	1	1	1	1	1	3.01	2	0	22.96	1	0	5.04	1	1	0	0	0	3.01	2	1	6.06	0	1	1	8.11	7.08	10.18	4.02	16.49	7.08	7.08	27.36	29.59	17.56	21.87	7.08	55.52	397.61	1062.59	959	118.49	145.24	138.28	615.67	169.24	138.28	104.6	77.53	110.68
B0244.9	0	0	0	0	0	0	0	0	0	0	0	0	0	0	0	0	0	0	0	0	0	0	0	0	0	0	0	0	0	0	0	0	0	0	0	0	0	0	0	0	0	0	0	1	3.01	51.83	0	0	0
B0250.1	0	0	0	0	0	0	0	0	0	0	0	2	0	0	0	0	0	0	0	0	0	0	0	0	0	2	2	0	5.04	1	0	19.7	2	1	2	2	8.11	13.32	91.42	37.56	4.02	5.04	3.01	103.1	4.02	43.41	85.77	59.27	87.17
B0250.2	0	0	0	0	0	0	0	0	0	0	0	0	0	0	0	0	0	0	0	0	0	0	0	0	0	1	0	0	9.14	0	0	0	0	1	0	0	0	0	1	0	0	0	0	0	1	3.01	1	1	2
B0250.4	0	0	0	0	0	0	0	0	0	0	0	0	0	0	0	0	0	0	0	0	0	0	0	0	0	1	0	0	3.01	1	0	1	0	0	0	0	1	2	3.01	0	0	0	0	2	1	1	1	1	1
B0250.5	0	0	0	0	0	1	0	0	1	0	0	0	0	1	0	0	0	0	0	0	2	0	0	0	1	29.59	13.32	0	61.8	2	0	35.26	19.7	4.02	9.14	0	17.56	4.02	84.38	76.18	4.02	12.27	12.27	100.13	8.11	37.56	81.61	46.98	42.23
B0250.8	0	0	0	0	0	0	0	0	0	0	0	0	0	0	0	0	0	0	0	0	0	0	0	0	0	0	0	0	0	0	0	0	0	0	0	0	0	0	0	0	0	0	0	0	0	0	2	0	0
B0250.9	0	0	0	0	0	0	0	0	0	0	0	0	0	0	0	0	0	0	0	0	0	0	0	0	0	1	0	0	0	0	0	0	0	0	0	0	0	1	1	0	0	0	0	2	0	0	1	0	3.01
B0252.1	0	0	0	0	0	0	0	0	0	0	0	0	0	0	0	0	0	0	0	0	0	0	0	0	0	0	0	0	0	0	0	0	0	0	0	2	0	0	4.02	0	0	1	0	6.06	0	0	4.02	3.01	5.04
B0252.2	0	0	0	0	0	0	0	0	0	0	0	0	0	0	0	0	0	0	0	0	0	0	1	0	0	0	2	1	1	0	0	0	0	0	1	1	1	1	1	1	0	2	1	6.06	0	6.06	5.04	2	6.06
B0252.3	0	0	0	0	0	0	0	0	0	1	0	0	1	0	0	0	0	0	0	0	0	0	0	0	0	4.02	2	0	5.04	1	0	4.02	2	1	1	1	3.01	4.02	8.11	6.06	0	1	0	16.49	1	3.01	13.32	12.27	7.08
B0252.4	0	0	0	0	1	0	0	0	1	0	0	0	0	0	0	0	0	0	0	0	0	0	0	0	0	0	0	1	3.01	2	1	2	3.01	2	1	0	9.14	32.98	104.6	84.38	22.96	34.12	34.12	126.55	20.78	56.76	45.79	42.23	38.72
B0252.5	0	0	0	0	0	0	0	0	0	0	0	0	0	0	0	0	0	0	0	0	0	0	0	0	0	0	0	0	1	0	0	1	1	0	0	0	0	0	0	1	1	0	0	0	4.02	20.78	0	1	0
B0252.8	0	0	0	0	0	0	0	0	0	0	0	0	0	0	0	0	0	0	0	0	0	0	0	0	0	0	0	0	116.91	3.01	0	15.43	5.04	0	2	0	3.01	6.06	5.04	1	0	0	3.01	2	0	1	2	2	16.49
B0261.1	0	0	0	0	0	0	0	0	5.04	0	0	0	1	0	0	0	0	0	0	0	0	0	0	0	0	0	7.08	0	10.18	1	1	6.06	3.01	3.01	1	2	4.02	22.96	92.85	76.18	16.49	16.49	15.43	121.69	10.18	44.59	77.53	61.8	80.24
B0261.2	0	0	0	2	0	0	1	0	6.06	0	1	5.04	0	0	0	0	0	0	0	0	0	0	1	0	2	8.11	11.22	0	26.26	5.04	4.02	28.48	20.78	6.06	12.27	4.02	15.43	38.72	163.49	121.69	30.72	51.83	29.59	101.61	18.63	74.84	107.62	101.61	120.09
B0261.4	0	0	1	0	0	0	0	0	3.01	0	0	0	1	0	0	0	0	0	0	0	1	0	0	0	0	13.32	4.02	0	18.63	0	0	25.15	13.32	5.04	7.08	2	12.27	30.72	116.91	84.38	22.96	21.87	11.22	113.78	13.32	106.1	123.3	85.77	120.09
B0261.5	0	0	0	0	0	0	0	0	0	0	0	0	0	0	0	0	0	0	0	0	0	0	0	0	0	0	0	0	0	0	0	0	0	0	0	0	0	0	0	0	0	0	0	0	0	1	0	0	0
B0261.6	0	0	0	0	0	0	0	0	1	0	0	0	0	0	0	0	0	0	0	0	0	0	0	0	0	0	0	0	0	0	0	0	0	0	1	0	1	0	0	0	0	0	0	0	6.06	66.93	0	2	1
B0261.7	0	0	1	0	0	0	2	3.01	14.37	0	0	5.04	0	0	0	0	0	1	0	0	0	0	0	2	4.02	6.06	9.14	1	8.11	4.02	3.01	12.27	18.63	4.02	11.22	7.08	28.48	100.13	346.34	284.72	65.64	100.13	104.6	422.43	55.52	204.46	247.95	134.88	195.73
B0261.8	0	0	0	0	0	0	0	0	1	0	0	0	0	0	0	0	0	0	0	0	0	0	0	0	0	3.01	2	0	8.11	0	0	4.02	3.01	2	0	1	1	2	9.14	14.37	1	2	3.01	25.15	3.01	1	10.18	5.04	10.18
B0272.1	0	0	0	0	0	0	0	0	0	0	0	0	0	0	0	0	0	0	0	0	0	0	0	0	0	0	0	0	10.18	0	0	0	0	0	0	0	0	0	0	0	0	0	0	0	0	0	0	0	0
B0272.2	0	0	0	0	0	0	0	0	0	0	0	0	0	0	0	0	0	0	0	0	0	0	0	0	0	0	1	0	4.02	0	0	0	1	0	0	0	2	3.01	12.27	5.04	2	1	1	5.04	1	1	3.01	5.04	4.02
B0272.3	0	0	0	0	0	0	0	1	1	0	0	0	0	0	0	0	0	0	0	0	0	0	0	0	0	6.06	7.08	0	11.22	2	0	18.63	12.27	3.01	5.04	0	10.18	11.22	43.41	19.7	1	3.01	4.02	49.39	3.01	12.27	17.56	20.78	26.26
B0272.4	0	0	0	0	0	0	0	0	0	0	0	1	0	0	0	0	0	0	0	0	0	0	0	0	0	0	1	0	0	0	0	11.22	2	0	0	0	0	0	3.01	2	0	0	1	7.08	1	0	11.22	5.04	4.02
B0273.1	0	0	0	0	0	0	0	0	0	0	0	0	0	0	0	0	0	0	0	0	0	0	0	0	0	0	0	0	0	0	0	0	0	0	0	0	0	1	3.01	0	0	2	0	1	4.02	32.98	2	0	1
B0273.2	0	0	0	0	0	0	0	0	0	0	0	0	0	0	0	0	0	0	0	0	0	0	0	0	0	0	0	0	1	1	0	0	0	0	0	0	1	1	14.37	13.32	0	0	2	9.14	3.01	4.02	3.01	1	1
B0273.3	0	0	0	0	0	0	0	0	2	0	0	0	0	0	0	0	0	0	0	0	0	0	0	0	0	0	0	0	0	0	0	0	2	0	0	0	2	1	4.02	5.04	1	3.01	4.02	6.06	1	5.04	6.06	5.04	14.37
B0273.4	0	0	0	0	0	0	0	0	0	0	0	0	0	0	0	0	0	0	0	0	0	0	0	0	0	3.01	1	0	13.32	1	0	7.08	2	0	0	0	0	1	5.04	3.01	1	1	1	6.06	1	3.01	4.02	4.02	10.18
B0280.1	0	0	0	0	0	1	0	1	0	0	0	0	0	0	0	0	0	0	0	0	0	0	0	0	0	2	0	0	11.22	2	0	8.11	4.02	1	1	0	2	4.02	60.53	49.39	5.04	32.98	15.43	88.58	8.11	27.36	45.79	27.36	31.85
B0280.10	0	0	0	0	0	0	1	0	0	0	0	0	0	0	0	0	0	0	0	0	1	0	0	0	0	0	0	0	0	0	1	2	1	1	0	0	1	9.14	35.26	46.98	9.14	12.27	9.14	45.79	7.08	22.96	22.96	9.14	14.37
B0280.11	0	0	0	0	0	0	0	0	0	0	0	0	0	0	0	0	0	0	0	0	0	0	0	0	0	0	0	0	0	0	0	0	0	0	0	0	0	1	0	0	0	0	1	0	1	19.7	0	1	0
B0280.12	0	0	0	0	0	0	0	0	0	0	0	0	0	0	0	0	0	0	0	0	0	0	0	0	0	0	0	0	9.14	0	0	1	0	0	0	0	0	0	0	1	0	0	0	0	0	0	0	1	1
B0280.13	0	0	0	0	0	0	0	0	0	0	0	0	0	0	0	0	0	0	0	0	0	0	0	0	0	0	0	0	0	0	0	3.01	2	0	0	0	0	0	2	1	0	0	1	0	0	7.08	5.04	1	4.02
B0280.17	0	0	0	0	0	0	0	0	0	0	0	1	0	0	0	0	0	0	0	0	0	0	0	0	0	0	0	0	0	0	1	0	0	0	0	0	0	0	1	1	0	0	0	3.01	0	22.96	0	0	0
B0280.2	0	0	0	0	0	0	0	0	0	0	0	0	0	0	0	0	0	0	0	0	0	0	0	0	0	0	0	0	0	0	0	1	0	0	0	1	0	0	0	0	0	0	0	0	0	0	0	0	0
B0280.3	0	0	0	0	1	1	3.01	2	6.06	0	0	2	1	0	1	1	0	0	2	0	3.01	1	2	0	1	17.56	14.37	1	42.23	7.08	3.01	74.84	31.85	15.43	25.15	11.22	56.76	87.17	255.98	189.37	48.18	60.53	61.8	250.6	51.83	147.01	148.79	150.58	163.49
B0280.4	0	0	0	0	0	0	0	0	0	0	0	0	0	0	0	0	0	0	0	0	0	0	0	0	0	0	0	0	0	0	0	0	0	0	0	2	1	0	6.06	0	0	0	0	5.04	0	1	4.02	1	1
B0280.5	1	0	2	5.04	4.02	4.02	3.01	10.18	78.88	2	3.01	17.56	4.02	3.01	2	0	0	1	3.01	2	16.49	1	4.02	6.06	11.22	34.12	53.05	12.27	65.64	21.87	26.26	70.85	78.88	39.88	50.61	35.26	189.37	742.51	3181.72	1416.79	267.09	331.3	331.3	1416.79	320.58	310.29	235.11	218.15	300.4
B0280.7	0	0	0	0	0	0	0	0	0	0	0	0	0	0	0	0	0	0	0	0	0	0	0	0	0	0	0	0	1	0	0	0	0	0	0	0	0	0	0	0	0	0	0	1	0	0	0	0	0
B0280.8	0	0	0	0	0	0	0	0	0	0	0	0	0	0	0	0	0	0	0	0	0	0	0	0	0	4.02	3.01	0	10.18	1	0	19.7	5.04	1	2	0	5.04	7.08	20.78	15.43	5.04	1	6.06	36.41	4.02	6.06	22.96	11.22	14.37
B0280.9	0	0	0	0	0	0	0	0	2	0	0	1	0	0	0	0	0	0	0	0	0	0	0	0	0	0	0	0	3.01	0	1	3.01	0	1	1	0	2	14.37	84.38	53.05	13.32	10.18	11.22	98.65	9.14	50.61	63.07	43.41	54.28
B0281.1	0	0	0	0	0	0	0	0	0	0	0	0	0	0	0	0	0	0	0	0	0	0	0	0	0	0	0	0	0	0	0	0	0	0	0	0	0	0	0	0	0	0	0	0	0	0	0	0	0
B0281.3	0	0	0	0	0	0	0	0	1	0	0	0	0	0	0	0	0	0	0	0	0	0	0	0	0	0	1	0	0	1	1	20.78	5.04	1	1	4.02	2	1	12.27	3.01	0	0	1	13.32	1	5.04	6.06	16.49	16.49
B0281.4	0	0	0	0	0	0	0	0	0	0	0	0	0	0	0	0	0	0	0	0	0	0	0	0	0	1	1	0	0	0	0	0	0	0	0	0	1	8.11	17.56	0	0	0	1	0	0	0	1	1	0
B0281.5	0	0	0	0	0	0	0	0	0	0	0	0	0	0	0	0	0	0	0	0	0	0	0	0	0	0	0	0	0	0	0	1	0	1	0	0	1	8.11	27.36	12.27	3.01	8.11	0	20.78	0	0	0	1	1
B0281.6	0	0	0	0	0	0	0	0	0	0	0	0	0	0	0	0	0	0	0	0	0	0	0	0	0	0	0	0	1	0	0	0	0	0	0	0	0	0	0	0	0	0	0	0	0	0	0	0	0
B0284.1	0	0	0	0	0	0	0	0	0	0	0	0	0	0	0	0	0	0	0	0	0	0	0	0	0	0	0	0	0	0	0	0	0	0	0	0	0	0	0	0	0	0	0	0	0	0	0	0	0
B0284.2	0	0	0	0	0	0	0	0	0	0	0	0	0	0	0	0	0	0	0	0	0	0	0	0	0	0	0	0	0	0	0	0	0	0	0	0	0	0	0	0	0	0	0	0	0	1	0	0	0
B0284.3	0	0	0	0	0	0	0	0	0	0	0	0	0	0	0	0	0	0	0	0	0	0	0	0	0	0	0	0	0	0	0	0	0	0	0	0	1	0	0	0	0	0	0	0	0	0	0	1	0
B0284.4	0	0	0	0	0	0	0	0	0	0	0	0	0	0	0	0	0	0	0	0	0	0	0	0	0	0	0	0	0	0	0	0	0	0	0	0	0	0	0	0	0	0	1	0	0	0	0	0	0
B0285.1	0	0	1	0	0	0	0	0	4.02	0	0	0	0	0	0	0	0	0	0	0	0	0	2	1	1	10.18	3.01	2	16.49	4.02	1	19.7	6.06	4.02	5.04	4.02	13.32	44.59	124.92	106.1	18.63	42.23	27.36	157.88	29.59	66.93	80.24	65.64	65.64
B0285.10	0	0	0	0	0	0	0	0	0	0	0	0	0	0	0	0	0	0	0	0	0	0	0	0	0	0	0	0	0	0	0	0	0	0	0	0	0	0	0	0	0	0	0	0	0	0	0	0	0
B0285.3	0	0	0	0	0	0	0	0	0	0	0	1	0	0	0	0	0	0	0	1	1	0	1	0	1	5.04	2	0	4.02	0	0	3.01	1	0	2	0	9.14	14.37	64.35	43.41	11.22	17.56	14.37	109.15	14.37	50.61	42.23	48.18	53.05
B0285.4	0	0	0	0	0	0	0	0	1	0	0	0	0	0	0	0	0	0	0	0	0	0	1	0	0	4.02	4.02	0	10.18	1	1	15.43	3.01	3.01	2	1	8.11	21.87	72.18	56.76	4.02	17.56	10.18	95.73	6.06	42.23	39.88	34.12	41.05
B0285.5	0	0	0	0	0	0	2	0	7.08	0	1	4.02	1	1	0	0	0	0	1	0	5.04	0	2	0	1	6.06	11.22	2	21.87	5.04	1	20.78	16.49	7.08	9.14	1	25.15	53.05	163.49	128.2	28.48	34.12	36.41	165.39	38.72	68.23	76.18	65.64	70.85
B0285.6	0	0	0	0	0	0	0	0	0	0	0	0	0	0	0	0	0	0	0	0	0	0	0	0	0	0	0	0	1	0	2	2	1	0	1	0	0	0	0	0	0	0	0	0	0	0	0	0	7.08
B0285.7	0	0	0	0	0	0	0	0	0	0	0	0	0	0	0	0	0	0	0	0	0	0	0	0	1	4.02	1	0	2	1	0	3.01	0	0	0	0	0	1	6.06	0	0	0	0	4.02	0	2	4.02	6.06	5.04
B0285.8	0	0	0	0	0	0	0	0	0	0	0	0	0	0	0	0	0	0	0	0	0	0	0	0	0	1	2	0	2	0	0	5.04	1	0	0	0	1	2	2	1	0	0	0	4.02	0	1	4.02	2	6.06
B0285.9	0	0	0	0	0	0	0	0	0	0	0	0	0	0	0	0	0	0	0	0	0	0	0	1	0	1	0	0	1	0	0	1	0	1	1	0	1	4.02	12.27	5.04	1	4.02	0	8.11	2	0	1	7.08	9.14
B0286.1	0	0	0	0	0	0	0	0	0	0	0	0	0	0	0	0	0	0	0	0	0	0	2	0	0	3.01	3.01	1	29.59	0	0	1	4.02	0	1	1	0	0	4.02	1	1	1	0	6.06	3.01	8.11	5.04	3.01	8.11
B0286.2	0	0	0	0	0	0	0	0	0	0	0	0	0	0	0	0	0	0	0	0	0	0	0	0	0	5.04	2	0	5.04	1	0	1	0	1	0	1	0	0	0	0	0	0	1	2	0	0	2	1	0
B0286.3	0	0	0	0	0	0	0	0	0	0	0	0	0	0	0	0	0	0	1	0	0	0	1	0	0	1	0	0	2	0	0	4.02	0	1	1	0	9.14	1	19.7	8.11	1	2	1	28.48	0	8.11	38.72	38.72	15.43
B0286.4	0	0	0	1	0	1	0	0	15.43	0	0	4.02	1	0	0	0	0	1	0	2	3.01	0	3.01	0	4.02	24.05	18.63	5.04	64.35	7.08	8.11	56.76	29.59	11.22	20.78	5.04	45.79	87.17	320.58	287.78	44.59	51.83	36.41	261.48	36.41	120.09	150.58	138.28	169.24
B0286.5	0	0	0	0	0	0	0	0	1	0	0	0	0	0	0	0	0	0	0	0	0	0	0	0	0	0	0	0	1	0	0	0	0	0	0	0	0	2	1	0	0	0	0	4.02	0	7.08	30.72	19.7	1
B0286.6	0	0	0	0	0	0	0	0	0	0	0	0	0	0	0	0	0	0	0	0	0	0	0	0	0	0	0	0	0	0	0	0	0	0	0	0	0	0	0	0	0	0	0	0	0	0	0	0	0
B0294.1	0	0	0	0	0	0	0	0	0	0	0	0	0	0	0	0	0	0	0	0	0	0	0	0	0	0	0	0	55.52	0	0	0	0	0	0	0	0	0	0	2	0	1	0	1	0	2	1	0	1
B0302.1	0	0	0	0	0	0	0	1	3.01	0	0	2	0	0	0	0	0	0	0	0	2	0	0	0	1	9.14	3.01	0	11.22	2	2	21.87	9.14	3.01	0	2	10.18	5.04	31.85	16.49	2	3.01	2	27.36	2	12.27	17.56	19.7	37.56
B0302.5	0	0	0	0	0	0	0	0	0	0	0	0	0	0	0	0	0	0	0	0	0	0	0	0	0	1	1	0	2	0	0	10.18	0	1	2	2	3.01	0	9.14	5.04	0	0	0	18.63	2	6.06	35.26	19.7	16.49
B0303.11	0	0	0	0	0	0	0	0	0	0	0	0	0	0	0	0	0	0	0	0	0	0	0	0	0	4.02	3.01	0	7.08	0	0	5.04	1	1	2	3.01	2	1	11.22	10.18	0	2	0	12.27	2	7.08	10.18	11.22	13.32
B0303.14	0	0	0	0	0	0	0	0	0	0	0	0	0	0	0	0	0	0	0	0	0	0	0	0	0	4.02	1	1	3.01	1	0	3.01	1	0	1	0	4.02	3.01	17.56	4.02	2	7.08	2	9.14	2	1	7.08	9.14	10.18
B0303.15	0	0	1	0	0	0	0	0	4.02	0	0	1	0	1	0	0	0	0	0	0	1	0	0	0	0	19.7	8.11	1	36.41	2	0	56.76	15.43	3.01	8.11	1	18.63	35.26	163.49	157.88	17.56	45.79	35.26	220.51	11.22	94.29	136.58	103.1	107.62
B0303.16	0	0	0	0	0	0	0	0	0	0	0	0	0	0	0	0	0	0	0	0	0	0	0	0	0	0	0	0	0	0	0	0	0	0	0	0	0	0	0	0	0	0	0	0	0	0	0	0	0
B0303.2	0	0	0	0	0	0	0	0	0	0	0	0	0	0	0	0	0	0	0	0	0	0	0	0	0	2	3.01	0	2	0	0	0	1	0	0	0	1	1	1	2	0	1	0	5.04	0	1	1	0	2
B0303.3	0	0	0	0	0	0	1	0	2	0	0	1	0	0	0	0	0	0	1	0	3.01	1	1	0	0	30.72	18.63	2	30.72	2	3.01	85.77	35.26	8.11	15.43	5.04	34.12	29.59	157.88	163.49	30.72	45.79	54.28	208.94	18.63	95.73	138.28	116.91	136.58
B0303.4	0	0	0	1	0	0	1	0	16.49	0	0	2	0	0	0	0	0	0	0	1	1	0	1	1	1	7.08	9.14	5.04	12.27	6.06	0	22.96	9.14	4.02	13.32	3.01	17.56	38.72	171.18	89.99	17.56	16.49	25.15	173.14	28.48	88.58	98.65	66.93	80.24
B0303.7	0	0	0	0	0	0	0	0	0	0	0	0	0	0	0	0	0	0	0	0	0	0	1	0	1	8.11	4.02	0	19.7	0	0	1	1	0	3.01	0	2	2	11.22	10.18	1	1	1	10.18	3.01	3.01	11.22	6.06	9.14
B0303.9	0	0	1	0	0	0	0	0	4.02	0	1	5.04	0	0	0	0	0	0	0	0	1	0	2	1	1	5.04	7.08	2	11.22	4.02	2	18.63	13.32	9.14	9.14	6.06	16.49	27.36	129.85	98.65	19.7	34.12	28.48	128.2	24.05	51.83	66.93	41.05	63.07
B0304.1	0	0	0	0	0	0	0	0	0	0	0	0	0	0	0	0	0	0	0	0	0	0	0	0	1	0	0	0	1	0	0	0	0	0	0	0	0	0	2	0	0	0	0	1	0	0	0	2	0
B0304.2	0	0	0	0	0	1	0	0	1	0	0	0	0	0	0	0	1	0	0	0	1	0	1	0	3.01	4.02	1	0	2	1	2	1	3.01	2	3.01	3.01	7.08	31.85	116.91	115.34	29.59	41.05	29.59	167.31	19.7	46.98	56.76	49.39	87.17
B0304.3	0	0	0	0	0	0	0	0	0	0	0	0	0	0	0	0	0	0	0	0	0	0	0	0	0	2	1	0	2	0	0	0	1	1	0	0	0	0	1	1	0	0	0	0	0	1	1	0	0
B0304.4	0	0	0	0	0	0	0	0	0	0	0	0	0	0	0	0	0	0	0	0	0	0	0	0	0	0	0	0	0	0	0	0	0	0	0	0	0	1	20.78	14.37	0	8.11	8.11	22.96	1	4.02	6.06	5.04	5.04
B0304.5	0	0	0	0	0	0	0	0	0	0	0	0	0	0	0	0	0	0	0	0	0	0	0	0	0	0	0	0	0	0	0	0	0	0	0	0	0	0	0	0	0	0	1	0	0	0	0	0	0
B0304.6	0	0	0	0	0	0	0	0	0	0	0	0	0	0	0	0	0	0	0	0	0	0	0	0	0	0	0	0	1	0	0	0	0	0	0	0	0	0	0	0	0	0	0	0	0	0	0	0	3.01
B0304.8	0	0	0	0	0	0	0	0	0	0	0	0	0	0	0	0	0	0	0	0	0	0	0	0	0	0	0	0	0	0	0	1	0	0	0	0	0	2	4.02	0	0	0	0	0	0	0	0	0	0
B0304.9	0	0	0	0	0	0	0	0	0	0	0	0	0	0	0	0	0	0	0	0	0	0	0	0	0	0	0	0	0	0	0	0	0	0	0	0	0	0	0	0	0	0	0	1	0	0	0	1	6.06
B0310.1	0	0	0	0	0	0	0	0	0	0	0	0	0	0	0	0	0	0	0	0	0	0	4.02	3.01	3.01	13.32	6.06	2	7.08	1	0	3.01	3.01	0	1	1	3.01	3.01	5.04	3.01	2	2	1	13.32	3.01	5.04	17.56	6.06	14.37
B0310.2	0	0	0	0	0	0	0	0	0	0	0	1	0	0	0	0	0	0	0	0	0	0	0	0	0	0	0	0	1	0	0	0	0	0	0	0	1	3.01	7.08	7.08	0	2	2	7.08	0	2	1	8.11	6.06
B0310.3	0	0	0	0	0	0	0	0	0	0	0	0	0	0	0	0	0	0	0	0	0	0	0	0	0	0	2	0	3.01	0	0	0	0	0	0	0	0	0	0	0	0	0	0	0	0	0	0	0	1
B0310.5	0	0	0	0	0	0	0	0	1	0	0	0	0	0	0	0	0	0	0	0	0	0	0	0	0	2	5.04	1	13.32	2	0	56.76	18.63	0	7.08	1	12.27	3.01	29.59	20.78	3.01	7.08	2	51.83	3.01	6.06	76.18	49.39	38.72
B0310.6	0	0	0	0	0	0	0	0	0	0	0	1	0	0	0	0	0	0	0	0	0	0	0	0	0	0	0	0	1	0	0	0	0	0	0	0	0	0	0	0	0	0	0	0	0	0	0	0	0
B0334.1	0	0	0	0	0	0	0	0	1	0	0	1	0	0	0	0	0	0	0	0	0	0	0	1	1	17.56	39.88	2	27.36	2	1	29.59	2	2	8.11	1	30.72	6.06	34.12	26.26	4.02	5.04	5.04	65.64	2	9.14	68.23	29.59	32.98
B0334.10	0	0	0	0	0	0	0	0	0	0	0	0	0	0	0	0	0	0	0	0	0	0	0	0	0	0	0	0	0	0	0	0	0	0	0	0	0	0	0	0	0	0	0	0	0	0	0	1	0
B0334.11	0	0	0	2	1	0	0	2	4.02	0	0	3.01	0	0	0	0	0	1	1	0	3.01	0	0	0	1	2	4.02	0	15.43	5.04	0	16.49	8.11	5.04	3.01	5.04	16.49	42.23	171.18	106.1	30.72	38.72	51.83	169.24	26.26	59.27	65.64	60.53	64.35
B0334.13	0	0	0	0	0	0	0	0	0	0	0	0	0	0	0	0	0	0	0	0	0	0	0	0	0	0	0	0	0	0	0	0	0	0	0	0	0	0	0	0	0	0	0	1	0	0	0	0	1
B0334.2	0	0	0	0	0	0	0	0	1	0	0	0	0	0	0	0	0	0	0	0	0	0	1	0	2	3.01	0	0	0	0	0	3.01	0	0	1	0	0	4.02	10.18	4.02	0	1	1	9.14	2	3.01	8.11	9.14	21.87
B0334.3	0	0	0	0	0	0	0	0	1	0	0	1	0	0	0	0	0	0	0	0	1	0	1	1	0	3.01	0	0	6.06	0	0	44.59	5.04	0	0	0	5.04	5.04	31.85	20.78	1	6.06	6.06	45.79	6.06	9.14	35.26	25.15	25.15
B0334.4	0	0	0	1	0	0	1	0	3.01	0	0	0	0	2	0	1	1	0	0	0	0	0	1	0	1	5.04	8.11	0	20.78	1	0	19.7	8.11	7.08	6.06	6.06	26.26	85.77	294.01	220.51	48.18	94.29	53.05	294.01	35.26	84.38	76.18	53.05	70.85
B0334.5	0	0	0	0	0	0	0	2	1	0	0	1	0	0	0	0	0	0	0	0	0	0	0	1	0	2	0	3.01	7.08	1	0	8.11	4.02	2	1	0	3.01	11.22	50.61	38.72	8.11	3.01	12.27	81.61	7.08	18.63	34.12	20.78	20.78
B0334.6	0	0	0	0	0	0	0	0	0	0	0	1	0	0	0	0	0	0	0	0	0	0	0	0	0	2	0	0	2	0	0	0	0	0	0	0	0	0	1	0	0	0	0	1	0	0	1	0	0
B0334.8	0	0	0	0	0	0	0	0	0	0	0	0	0	0	0	0	0	0	0	0	0	0	0	0	0	1	0	0	0	0	0	3.01	0	0	1	0	4.02	1	18.63	9.14	1	7.08	5.04	7.08	2	8.11	2	3.01	5.04
B0336.1	0	0	0	1	1	0	4.02	0	14.37	0	0	7.08	1	1	0	0	1	1	2	0	4.02	0	2	4.02	1	19.7	14.37	2	22.96	4.02	3.01	19.7	15.43	7.08	14.37	8.11	41.05	74.84	267.09	204.46	30.72	46.98	41.05	225.28	31.85	107.62	159.74	91.42	131.52
B0336.11	0	0	0	0	0	0	0	0	0	0	0	0	0	0	0	0	0	0	0	0	0	0	0	0	0	7.08	3.01	0	3.01	0	0	1	1	0	1	0	0	1	0	0	0	0	0	0	0	0	1	1	4.02
B0336.13	0	0	0	0	0	0	0	0	0	0	0	0	0	0	0	0	0	0	0	0	0	0	0	0	0	0	0	0	1	0	0	3.01	1	1	0	2	3.01	18.63	36.41	34.12	6.06	17.56	5.04	56.76	5.04	30.72	21.87	17.56	19.7
B0336.2	2	3.01	1	1	0	3.01	3.01	4.02	41.05	0	2	14.37	2	1	3.01	2	0	1	2	1	6.06	0	9.14	5.04	10.18	68.23	54.28	7.08	200.06	17.56	19.7	306.95	147.01	48.18	55.52	29.59	121.69	134.88	627.03	455.81	59.27	68.23	82.99	724.89	65.64	402.38	724.89	407.25	547.79
B0336.3	0	0	0	0	0	0	0	0	1	0	0	0	0	0	0	0	0	0	0	0	0	0	0	0	0	0	2	0	9.14	0	0	5.04	4.02	2	0	1	8.11	24.05	95.73	61.8	18.63	22.96	15.43	120.09	16.49	60.53	41.05	42.23	45.79
B0336.4	0	0	0	0	0	0	1	0	1	0	0	0	0	0	0	0	0	0	0	0	0	0	0	0	0	3.01	2	0	4.02	0	0	4.02	1	2	0	0	1	5.04	16.49	18.63	2	2	2	25.15	1	10.18	9.14	7.08	7.08
B0336.5	0	0	0	0	0	0	0	0	1	0	1	3.01	0	0	0	0	0	0	0	0	0	0	0	0	0	2	2	2	7.08	2	2	13.32	1	2	0	0	5.04	13.32	136.58	97.19	13.32	22.96	11.22	110.68	9.14	26.26	25.15	11.22	29.59
B0336.6	0	0	0	0	0	0	0	0	4.02	0	0	0	0	0	0	0	0	0	0	0	0	0	0	0	0	3.01	2	0	4.02	0	1	5.04	4.02	2	1	3.01	11.22	24.05	123.3	68.23	21.87	19.7	25.15	112.22	18.63	46.98	32.98	26.26	29.59
B0336.7	0	0	0	0	0	0	0	0	0	0	0	0	0	0	0	0	0	0	0	0	0	0	0	0	0	0	1	0	2	1	1	3.01	0	0	1	1	0	11.22	37.56	28.48	3.01	13.32	7.08	37.56	7.08	21.87	32.98	24.05	32.98
B0336.8	0	0	1	0	0	0	0	0	0	0	0	0	0	0	0	0	0	0	0	0	0	0	0	0	0	1	0	0	4.02	0	0	3.01	0	1	2	0	4.02	22.96	64.35	59.27	10.18	20.78	10.18	76.18	6.06	28.48	18.63	18.63	18.63
B0336.9	0	2	1	1	0	2	0	0	27.36	1	0	6.06	1	1	0	0	0	1	1	3.01	4.02	0	8.11	3.01	8.11	31.85	42.23	6.06	133.19	19.7	7.08	220.51	106.1	27.36	81.61	24.05	128.2	204.46	708.4	531.3	112.22	126.55	154.2	678.3	103.1	678.3	708.4	604.8	761.45
B0344.2	0	0	0	0	0	0	0	0	0	0	0	0	0	0	0	0	0	0	0	0	0	0	0	0	0	0	0	0	0	0	0	0	0	0	1	0	0	1	0	2	1	0	0	1	1	1	6.06	1	2
B0348.2	0	0	0	0	0	0	0	0	0	0	0	0	0	0	0	0	0	0	0	0	0	0	0	0	0	0	0	0	0	0	0	0	0	0	0	0	0	0	0	0	0	0	0	3.01	0	0	0	0	1
B0348.4	0	1	0	0	0	0	0	0	1	0	0	0	0	0	0	0	0	0	0	0	0	0	0	1	1	8.11	6.06	1	29.59	3.01	1	17.56	7.08	1	3.01	2	7.08	11.22	46.98	38.72	1	8.11	10.18	49.39	8.11	16.49	54.28	43.41	45.79
B0348.5	0	0	0	0	0	0	0	0	0	0	0	0	0	0	0	0	0	0	0	0	0	0	0	0	0	0	0	0	0	0	0	0	0	0	0	0	0	0	0	0	0	0	0	0	0	0	0	0	0
B0348.6	3.01	1	3.01	1	0	1	7.08	3.01	39.88	1	2	10.18	1	1	0	3.01	1	0	1	1	11.22	1	6.06	1	5.04	22.96	26.26	10.18	54.28	13.32	10.18	60.53	42.23	28.48	27.36	15.43	77.53	200.06	594.37	480.75	68.23	97.19	91.42	638.92	53.05	331.3	317.1	264.27	354.2
B0350.2	1	1	1	0	0	0	1	0	6.06	1	0	3.01	0	1	0	0	0	0	1	1	1	1	30.72	5.04	15.43	154.2	103.1	15.43	261.48	26.26	5.04	97.19	61.8	17.56	24.05	16.49	32.98	37.56	116.91	94.29	26.26	21.87	28.48	141.74	24.05	103.1	191.47	123.3	237.63
B0353.1	0	0	0	1	0	0	0	0	4.02	0	0	1	0	0	0	0	0	0	0	0	0	0	1	0	1	2	0	0	5.04	1	0	6.06	3.01	0	2	1	4.02	6.06	18.63	12.27	3.01	3.01	6.06	13.32	1	5.04	61.8	35.26	39.88
B0361.10	1	1	0	0	0	1	1	0	15.43	0	0	3.01	1	0	0	0	0	0	0	0	4.02	0	0	0	2	7.08	6.06	0	44.59	5.04	3.01	36.41	24.05	5.04	11.22	6.06	25.15	26.26	143.48	113.78	16.49	29.59	21.87	156.03	26.26	69.54	106.1	76.18	91.42
B0361.11	0	0	0	0	0	0	0	0	0	0	0	0	0	0	0	0	0	0	0	0	0	0	0	0	0	0	0	0	0	0	0	0	0	0	0	0	0	0	0	0	0	0	0	1	2	3.01	0	0	0
B0361.2	0	0	0	0	0	0	1	0	3.01	0	0	1	0	0	0	0	0	0	0	0	0	0	0	0	1	1	0	0	7.08	1	0	3.01	1	0	3.01	2	14.37	19.7	73.5	48.18	21.87	26.26	16.49	88.58	15.43	43.41	42.23	32.98	53.05
B0361.3	0	0	0	0	0	0	0	0	0	0	0	0	0	0	0	0	0	0	0	0	0	0	0	0	1	4.02	3.01	0	5.04	0	0	10.18	5.04	2	3.01	1	1	17.56	64.35	85.77	7.08	17.56	10.18	100.13	7.08	25.15	30.72	20.78	31.85
B0361.4	0	0	0	0	0	0	0	0	0	0	0	0	0	0	0	0	0	0	0	0	0	0	0	0	0	1	1	0	15.43	0	0	0	0	0	0	0	0	0	0	0	0	0	0	0	0	0	0	0	2
B0361.5	0	0	1	0	0	1	1	0	2	0	0	0	1	0	0	0	0	0	1	0	3.01	0	12.27	0	0	19.7	27.36	0	49.39	2	0	27.36	17.56	6.06	10.18	2	11.22	19.7	76.18	77.53	20.78	28.48	25.15	126.55	17.56	51.83	87.17	65.64	69.54
B0361.6	0	0	0	0	0	0	0	0	7.08	0	0	3.01	0	0	0	0	0	0	0	0	0	1	0	1	0	3.01	3.01	1	4.02	0	1	2	2	2	0	1	10.18	29.59	85.77	69.54	26.26	42.23	29.59	110.68	18.63	44.59	54.28	30.72	56.76
B0361.7	0	0	0	0	0	0	0	0	1	0	0	1	0	0	0	0	0	0	0	0	1	0	1	0	0	2	1	0	14.37	0	1	7.08	4.02	3.01	4.02	3.01	4.02	15.43	60.53	41.05	8.11	9.14	12.27	87.17	9.14	21.87	26.26	26.26	27.36
B0361.8	0	0	0	0	0	0	0	1	1	0	0	0	0	0	0	0	0	0	0	0	0	0	0	0	0	2	2	2	1	2	1	4.02	1	0	1	0	6.06	8.11	41.05	32.98	7.08	11.22	8.11	69.54	11.22	19.7	26.26	19.7	24.05
B0361.9	0	0	0	0	0	0	0	0	4.02	0	0	3.01	0	0	0	0	0	0	0	0	0	0	1	0	4.02	32.98	38.72	2	30.72	2	2	25.15	5.04	1	3.01	1	7.08	7.08	18.63	24.05	1	3.01	3.01	27.36	6.06	6.06	14.37	11.22	17.56
B0365.1	1	0	0	0	0	0	1	0	6.06	0	0	0	0	0	1	0	0	0	0	0	0	0	0	0	0	3.01	2	1	3.01	4.02	0	0	2	1	3.01	0	22.96	65.64	284.72	156.03	22.96	36.41	26.26	103.1	14.37	41.05	29.59	28.48	46.98
B0365.3	0	2	1	1	0	0	1	0	10.18	0	0	3.01	0	0	0	0	0	0	2	0	3.01	0	7.08	0	2	77.53	51.83	2	204.46	9.14	8.11	112.22	37.56	9.14	13.32	7.08	36.41	42.23	191.47	121.69	19.7	32.98	31.85	240.17	27.36	89.99	225.28	140	227.71
B0365.5	0	0	0	0	0	0	0	0	0	0	0	0	0	0	0	0	0	0	0	0	0	0	0	0	0	2	2	0	1	0	0	7.08	0	1	0	0	0	0	2	0	0	0	0	1	1	0	2	2	0
B0365.6	0	0	0	0	0	0	0	0	0	0	0	1	0	0	0	0	0	0	0	0	0	0	0	0	0	0	0	0	0	0	7.08	103.1	53.05	16.49	31.85	8.11	24.05	10.18	29.59	13.32	8.11	9.14	4.02	26.26	18.63	24.05	32.98	32.98	34.12
B0365.7	0	0	0	0	0	0	0	0	0	0	0	0	0	0	0	0	0	0	0	0	0	0	0	0	0	1	0	0	0	0	0	0	0	0	0	0	0	0	0	0	0	0	0	0	0	0	0	0	0
B0379.1	0	0	0	0	0	0	0	0	6.06	0	0	0	0	0	1	0	0	0	1	0	0	0	4.02	3.01	4.02	26.26	27.36	3.01	41.05	5.04	4.02	34.12	30.72	16.49	16.49	5.04	17.56	14.37	56.76	35.26	8.11	11.22	13.32	76.18	11.22	46.98	103.1	58.01	100.13
B0379.2	0	0	0	0	0	0	0	0	0	0	0	0	0	0	0	0	0	0	0	0	0	0	0	0	0	0	0	0	1	0	0	0	0	0	0	0	0	1	0	1	0	1	0	1	3.01	36.41	0	0	1
B0379.3	0	0	0	1	0	0	0	1	2	0	0	3.01	0	0	2	0	0	0	0	0	0	0	0	1	1	5.04	1	1	9.14	2	0	11.22	10.18	5.04	4.02	1	15.43	42.23	133.19	101.61	22.96	39.88	43.41	177.1	32.98	72.18	88.58	77.53	70.85
B0379.4	0	1	1	0	0	1	1	0	24.05	2	0	4.02	0	0	0	0	0	0	0	0	2	1	7.08	1	8.11	35.26	27.36	2	36.41	8.11	9.14	30.72	24.05	13.32	13.32	6.06	34.12	56.76	222.88	157.88	41.05	63.07	44.59	215.82	29.59	97.19	131.52	121.69	154.2
B0379.7	0	0	0	0	0	0	0	0	0	0	0	0	0	0	0	0	0	0	0	0	0	0	0	0	0	0	1	0	2	0	0	0	0	0	0	0	0	0	0	1	0	0	0	1	12.27	91.42	3.01	0	1
B0391.10	0	0	0	0	0	0	0	0	2	0	0	0	1	0	0	0	0	0	0	0	0	0	0	0	0	0	2	0	0	0	0	1	0	1	0	2	3.01	3.01	17.56	7.08	7.08	3.01	6.06	20.78	6.06	21.87	12.27	21.87	25.15
B0391.4	0	0	0	0	0	0	0	0	0	0	0	0	0	0	0	0	0	0	0	0	0	0	0	0	0	0	0	0	0	0	0	0	0	0	0	0	0	0	0	0	0	0	0	0	0	0	0	1	0
B0391.5	0	0	0	0	0	0	0	0	0	0	0	0	0	0	0	0	0	0	0	0	0	0	0	0	0	0	0	0	3.01	1	0	0	0	0	0	0	1	4.02	5.04	6.06	4.02	5.04	2	5.04	2	0	2	1	2
B0391.9	0	0	0	0	0	0	0	0	0	0	0	0	0	0	0	0	0	0	0	0	0	0	0	0	0	0	0	0	0	0	0	0	0	0	0	0	0	0	1	0	0	0	1	1	0	0	3.01	4.02	1
B0393.1	2	4.02	1	2	3.01	0	6.06	6.06	16.49	0	2	10.18	1	0	3.01	1	1	2	3.01	1	4.02	0	9.14	1	11.22	51.83	94.29	6.06	261.48	38.72	25.15	480.75	163.49	98.65	213.51	58.01	258.71	494.2	1239.69	919.61	148.79	240.17	181.12	1136.1	136.58	919.61	919.61	1005.58	1136.1
B0393.2	0	0	0	0	0	0	0	0	2	0	0	0	0	0	1	0	0	1	0	0	0	0	0	0	0	3.01	9.14	0	7.08	0	0	6.06	5.04	3.01	4.02	3.01	14.37	46.98	230.15	177.1	29.59	59.27	43.41	220.51	38.72	65.64	72.18	43.41	70.85
B0393.3	0	0	0	0	0	0	0	0	2	0	0	1	0	0	0	0	0	0	0	0	1	0	0	0	0	0	0	0	2	0	2	0	0	0	0	1	4.02	25.15	143.48	106.1	17.56	36.41	27.36	138.28	17.56	30.72	32.98	22.96	36.41
B0393.4	0	0	0	0	0	0	0	0	0	0	0	0	0	0	0	0	0	0	0	0	0	0	0	0	0	1	0	0	0	0	0	0	0	0	0	0	0	0	1	0	0	0	0	8.11	1	3.01	0	0	0
B0393.5	0	0	0	0	0	0	0	0	0	0	0	0	0	0	0	0	0	0	0	0	0	0	0	1	0	1	1	0	3.01	0	0	0	0	0	0	0	0	2	2	0	0	0	0	1	0	0	0	0	1
B0393.6	0	1	0	0	0	0	0	0	0	0	0	1	0	0	0	0	0	0	0	0	2	0	1	0	0	2	1	0	0	0	0	0	2	0	2	0	0	17.56	138.28	128.2	3.01	15.43	8.11	157.88	3.01	55.52	43.41	28.48	38.72
B0393.7	0	0	0	0	0	0	0	0	0	0	0	0	0	0	0	0	0	0	0	0	0	0	0	0	0	0	2	0	0	0	0	0	0	1	0	0	0	0	0	0	0	1	0	0	0	0	0	0	2
B0393.8	0	0	0	0	0	0	0	0	0	0	0	0	0	0	0	0	0	0	0	0	0	0	0	0	0	0	0	0	0	0	0	0	0	0	0	0	0	0	0	0	0	0	0	0	0	0	0	0	0
B0393.9	0	0	0	0	0	0	0	0	0	0	0	0	0	0	0	0	0	0	0	0	0	0	0	0	0	0	0	0	3.01	0	0	1	0	0	6.06	0	1	0	3.01	1	0	0	1	9.14	0	6.06	10.18	1	1
B0395.1	0	0	0	0	0	0	0	0	0	0	0	0	0	0	0	0	0	0	0	0	0	0	0	0	0	1	1	0	4.02	0	1	0	0	0	0	0	0	1	1	1	0	0	0	2	0	0	1	0	1
B0395.2	0	0	0	0	0	0	0	0	0	0	0	0	0	0	0	0	0	0	0	0	0	0	0	0	0	0	0	0	0	1	0	0	0	0	0	0	0	0	0	0	0	0	0	0	0	0	1	0	1
B0395.3	0	0	0	0	0	0	0	0	0	0	0	0	0	0	0	0	0	0	0	0	0	0	0	0	1	9.14	8.11	0	20.78	0	1	16.49	7.08	1	2	0	4.02	6.06	16.49	11.22	0	2	1	22.96	0	6.06	17.56	11.22	25.15
B0399.1	0	0	0	0	0	0	0	0	1	0	0	0	0	0	0	0	0	0	0	0	0	0	0	0	0	1	2	0	43.41	0	0	1	3.01	0	0	0	0	0	1	1	1	1	1	1	1	1	1	1	22.96
B0399.2	0	0	0	0	0	0	0	0	0	0	0	0	0	0	0	0	0	0	0	0	0	0	0	0	0	0	0	0	3.01	0	0	0	0	0	0	0	0	0	0	0	0	1	0	0	0	0	0	1	0
B0403.2	0	0	0	0	0	0	0	0	0	0	0	0	0	0	0	0	0	0	0	0	0	0	0	0	0	3.01	1	0	9.14	2	0	0	0	0	0	0	0	0	0	1	0	0	0	3.01	0	0	0	2	1
B0403.3	0	0	0	0	0	0	0	0	0	0	0	0	0	0	0	0	0	0	0	0	0	0	0	0	0	0	0	0	5.04	0	0	1	0	0	0	0	0	0	3.01	6.06	0	0	0	2	0	2	0	3.01	17.56
B0403.4	0	0	0	0	0	1	0	0	0	0	0	1	1	0	0	0	0	0	0	0	0	0	0	0	0	14.37	3.01	0	22.96	1	1	59.27	20.78	3.01	18.63	3.01	24.05	16.49	60.53	41.05	3.01	6.06	9.14	74.84	8.11	24.05	88.58	78.88	77.53
B0403.5	0	0	0	0	0	0	0	0	0	0	0	0	0	0	0	0	0	0	0	0	0	0	0	0	0	0	0	0	0	0	0	0	0	0	0	1	0	0	1	2	0	0	1	1	0	1	7.08	8.11	1
B0403.6	0	0	0	0	0	0	0	0	0	0	0	0	0	0	0	0	0	0	0	0	0	0	0	0	0	2	1	0	1	0	0	1	0	0	0	0	0	0	3.01	0	0	0	1	2	0	0	2	0	2
B0410.2	0	0	0	0	0	0	0	0	1	0	0	0	0	0	0	0	0	0	0	0	0	0	0	0	0	0	0	0	1	1	0	0	0	0	0	0	1	6.06	12.27	9.14	0	7.08	3.01	14.37	0	1	0	3.01	0
B0410.3	0	0	0	0	0	0	0	0	0	0	0	0	0	0	0	0	0	0	0	0	0	0	0	0	0	10.18	9.14	0	10.18	2	0	5.04	1	0	1	0	3.01	2	16.49	14.37	3.01	0	2	12.27	1	4.02	24.05	17.56	8.11
B0412.1	0	0	0	0	0	0	0	0	0	0	0	0	0	0	0	0	0	0	0	0	0	0	0	0	0	3.01	1	0	5.04	0	0	2	0	0	1	1	0	0	1	0	0	0	0	0	0	0	0	1	1
B0412.2	0	0	0	0	0	0	0	0	0	0	0	0	0	0	0	0	0	0	0	0	0	0	0	0	0	0	0	1	107.62	0	0	0	0	0	0	1	0	1	0	0	1	0	0	0	0	1	4.02	1	1
B0412.3	0	1	0	0	0	0	0	0	2	0	0	2	1	0	0	0	0	0	1	0	2	0	0	0	0	4.02	9.14	2	15.43	1	2	10.18	9.14	3.01	6.06	2	14.37	37.56	97.19	94.29	16.49	22.96	19.7	131.52	24.05	81.61	78.88	60.53	87.17
B0412.4	0	2	1	0	0	0	1	1	22.96	0	2	4.02	1	0	1	1	1	0	1	0	1	2	7.08	0	6.06	22.96	29.59	4.02	72.18	12.27	7.08	95.73	53.05	24.05	51.83	16.49	80.24	161.61	515.81	278.71	35.26	81.61	60.53	407.25	39.88	297.18	374.98	281.7	494.2
B0414.1	0	0	0	0	0	0	0	0	0	0	0	0	0	0	0	0	0	0	0	0	0	0	0	0	0	0	0	0	0	0	0	0	0	0	0	0	0	0	0	0	0	0	0	0	0	0	0	0	0
B0414.2	0	0	0	0	0	0	0	0	0	0	0	0	0	0	0	0	0	0	0	0	0	0	0	0	0	0	0	0	1	0	0	0	0	1	0	0	0	2	0	0	0	1	0	0	0	1	0	2	0
B0414.3	0	0	0	0	0	0	0	1	4.02	0	0	2	0	1	3.01	0	0	0	0	0	0	1	1	0	0	3.01	2	0	4.02	2	3.01	1	4.02	7.08	0	3.01	10.18	72.18	294.01	242.74	16.49	61.8	49.39	402.38	30.72	202.25	235.11	163.49	258.71
B0414.5	0	1	0	1	1	2	3.01	0	13.32	2	1	5.04	1	0	1	1	0	0	1	1	2	1	3.01	1	3.01	4.02	9.14	2	16.49	11.22	4.02	18.63	26.26	6.06	15.43	12.27	17.56	80.24	327.68	317.1	54.28	50.61	54.28	444.19	48.18	225.28	215.82	157.88	187.28
B0414.6	0	0	0	0	0	1	0	0	1	0	0	0	0	0	0	0	0	0	0	0	0	0	0	0	1	0	0	1	2	1	0	3.01	2	1	2	1	3.01	15.43	53.05	76.18	2	7.08	11.22	100.13	6.06	36.41	29.59	32.98	32.98
B0414.7	0	0	0	0	0	0	0	0	1	0	0	0	0	0	1	0	0	0	0	0	0	0	1	0	1	3.01	1	2	8.11	2	1	6.06	2	0	2	0	5.04	26.26	95.73	56.76	19.7	46.98	32.98	78.88	24.05	16.49	18.63	21.87	30.72
B0414.8	0	0	0	0	0	0	0	0	0	0	0	1	0	0	0	0	0	0	0	0	0	0	0	0	0	3.01	1	0	7.08	0	0	0	3.01	1	0	1	2	7.08	29.59	20.78	2	11.22	5.04	28.48	9.14	13.32	17.56	9.14	13.32
B0416.1	0	0	0	0	0	0	0	0	0	0	0	0	0	0	0	0	0	0	0	0	0	0	0	0	0	1	1	0	2	0	2	1	1	0	0	1	1	1	5.04	1	1	0	0	2	0	4.02	5.04	3.01	12.27
B0416.3	0	0	0	0	0	0	0	0	0	0	0	1	0	0	0	0	0	0	0	0	0	0	0	0	1	1	1	0	2	0	0	0	0	0	1	0	0	0	0	1	0	0	0	0	1	4.02	7.08	14.37	14.37
B0416.4	0	1	0	0	0	0	0	0	0	0	0	0	0	0	0	0	0	0	0	0	0	0	0	0	0	0	1	0	0	0	0	0	0	0	0	0	2	7.08	11.22	7.08	2	4.02	4.02	8.11	3.01	0	1	0	0
B0416.5	0	0	0	0	0	0	2	1	8.11	0	0	1	0	0	0	0	0	0	0	0	2	0	1	0	2	16.49	11.22	3.01	46.98	1	1	81.61	14.37	6.06	6.06	5.04	17.56	36.41	140	87.17	7.08	10.18	14.37	161.61	13.32	34.12	140	112.22	140
B0416.6	0	0	0	0	0	0	0	0	0	0	0	0	0	0	0	0	0	0	0	0	0	0	1	0	0	3.01	1	0	3.01	0	0	9.14	2	0	1	0	11.22	6.06	21.87	15.43	3.01	4.02	3.01	21.87	2	4.02	21.87	25.15	34.12
B0416.7	0	0	0	0	0	0	0	0	0	0	0	0	0	0	0	0	0	0	0	0	0	0	0	0	0	7.08	4.02	0	8.11	2	0	6.06	0	0	1	0	4.02	0	2	1	0	1	0	7.08	0	3.01	7.08	2	15.43
B0432.1	0	0	0	0	0	0	0	0	0	0	0	0	0	0	0	0	0	0	0	0	0	0	0	0	0	0	0	0	5.04	0	0	0	0	0	0	0	0	0	2	2	1	0	0	2	0	0	0	0	0
B0432.10	0	0	0	0	0	0	0	0	0	0	0	0	0	0	1	0	0	0	0	0	0	0	0	0	0	0	1	0	0	0	0	0	0	0	0	1	2	11.22	38.72	28.48	3.01	20.78	14.37	43.41	2	17.56	4.02	12.27	13.32
B0432.11	0	0	0	0	0	0	0	0	0	0	0	0	0	0	0	0	0	0	0	0	0	0	0	0	0	0	0	0	0	0	0	0	0	0	0	1	0	0	0	0	0	0	0	0	1	2	0	0	0
B0432.12	0	0	0	0	0	0	0	0	0	0	0	0	0	0	0	0	0	0	0	0	0	0	0	0	0	0	0	0	0	0	0	0	0	0	0	0	0	0	0	0	0	0	0	0	0	9.14	0	0	1
B0432.13	0	1	0	0	0	0	1	0	2	0	0	0	0	0	1	0	0	0	0	0	0	0	0	0	1	1	0	0	3.01	0	0	1	1	1	0	1	5.04	8.11	48.18	39.88	6.06	13.32	13.32	51.83	9.14	15.43	30.72	19.7	25.15
B0432.14	0	0	0	0	0	0	0	0	0	0	0	0	0	0	0	0	0	0	0	0	0	0	0	0	0	0	0	0	3.01	2	0	10.18	0	0	0	0	0	1	1	0	0	0	0	1	0	1	0	0	1
B0432.2	0	0	0	0	0	0	0	0	12.27	1	0	1	0	0	0	0	0	0	1	0	1	0	1	0	0	8.11	16.49	1	18.63	4.02	2	27.36	13.32	6.06	6.06	3.01	22.96	35.26	133.19	123.3	18.63	29.59	24.05	200.06	15.43	103.1	167.31	100.13	175.11
B0432.3	0	0	0	0	0	0	0	0	0	0	0	1	0	0	0	0	0	0	0	0	0	0	0	0	0	14.37	6.06	0	12.27	0	0	15.43	9.14	2	2	2	8.11	13.32	44.59	54.28	8.11	21.87	14.37	77.53	6.06	53.05	58.01	44.59	56.76
B0432.4	0	0	0	0	0	1	0	0	9.14	0	0	2	0	0	0	0	0	0	0	0	1	1	2	1	5.04	98.65	28.48	2	76.18	1	2	66.93	21.87	2	6.06	3.01	20.78	31.85	154.2	124.92	13.32	15.43	15.43	213.51	9.14	68.23	107.62	98.65	107.62
B0432.5	0	0	0	0	0	0	0	0	0	0	0	0	0	0	0	0	0	0	0	0	0	0	0	0	0	0	0	0	0	0	0	0	0	0	0	0	0	0	0	0	0	0	0	0	0	0	0	0	0
B0432.6	0	0	0	0	0	0	0	0	0	0	0	0	0	0	0	0	0	0	0	0	0	0	0	0	0	0	1	1	2	0	0	0	1	0	0	0	2	5.04	6.06	6.06	0	8.11	1	7.08	2	5.04	3.01	4.02	6.06
B0432.8	0	0	0	0	0	0	0	0	0	0	0	2	0	0	0	0	0	0	0	0	0	0	0	0	0	0	0	0	0	0	2	4.02	3.01	1	1	1	1	16.49	69.54	53.05	0	16.49	8.11	77.53	3.01	20.78	20.78	11.22	18.63
B0432.9	0	0	0	0	0	0	0	0	0	0	0	0	0	0	0	0	0	0	0	0	0	0	0	0	0	0	0	0	0	0	0	0	0	1	0	0	0	0	1	2	0	0	0	4.02	0	0	2	2	2
B0454.1	0	0	0	0	0	0	0	0	0	0	0	1	0	0	0	0	0	0	0	0	0	0	0	0	0	3.01	1	1	5.04	1	0	2	0	1	0	0	3.01	10.18	38.72	20.78	1	3.01	5.04	28.48	5.04	10.18	7.08	10.18	10.18
B0454.10	0	0	0	0	0	0	0	0	0	0	0	0	0	0	0	0	0	0	0	0	0	0	0	0	0	0	0	0	1	0	0	0	0	0	0	0	0	0	0	0	0	0	0	0	0	0	0	0	0
B0454.5	0	0	0	0	0	0	0	0	0	0	0	0	0	0	0	0	0	0	0	0	1	0	0	0	1	0	1	0	8.11	1	0	6.06	0	2	0	0	5.04	1	7.08	8.11	0	0	1	17.56	0	0	15.43	11.22	9.14
B0454.6	0	0	0	0	0	0	0	0	0	0	0	0	0	0	0	0	0	0	0	0	0	0	0	0	0	0	1	0	1	0	0	2	1	0	0	0	0	0	0	2	0	0	0	1	0	0	0	0	0
B0454.8	0	0	0	0	0	0	0	0	0	0	0	0	0	0	0	0	0	0	0	0	0	0	0	0	0	0	0	0	0	0	0	0	0	0	0	0	0	0	0	0	0	0	0	0	0	0	0	0	0
B0454.9	0	0	0	0	0	0	0	0	0	0	0	0	0	1	0	0	0	0	0	0	0	0	0	0	0	0	0	0	7.08	0	0	2	0	0	0	0	4.02	17.56	18.63	9.14	2	1	3.01	12.27	0	0	1	0	2
B0457.1	0	0	0	0	0	0	0	0	5.04	0	0	3.01	0	0	0	1	0	0	0	0	1	0	3.01	0	1	12.27	10.18	2	27.36	6.06	0	17.56	7.08	3.01	6.06	5.04	10.18	42.23	215.82	183.16	28.48	61.8	55.52	255.98	36.41	72.18	72.18	58.01	72.18
B0457.2	0	0	0	0	0	0	0	0	0	0	0	0	0	0	0	0	0	0	0	0	0	0	2	0	0	12.27	13.32	2	6.06	1	1	12.27	6.06	0	2	0	7.08	3.01	7.08	13.32	3.01	1	1	24.05	2	4.02	22.96	14.37	18.63
B0457.4	0	0	0	0	0	0	0	0	0	0	0	0	0	0	0	0	0	0	0	0	0	0	0	0	0	0	0	0	0	0	0	0	0	0	0	0	0	0	0	0	0	0	0	0	0	0	0	0	0
B0457.6	1	0	0	0	0	0	0	0	2	0	1	0	0	0	0	0	0	0	0	0	0	1	2	1	1	10.18	7.08	0	12.27	1	0	8.11	7.08	3.01	3.01	3.01	5.04	2	19.7	14.37	3.01	4.02	1	43.41	3.01	22.96	38.72	34.12	30.72
B0462.1	0	0	0	0	0	0	0	0	0	0	0	0	0	0	0	0	0	0	0	0	0	0	0	0	0	0	0	0	0	0	0	0	0	0	0	0	0	0	0	1	0	0	0	0	0	0	0	0	1
B0462.3	0	0	0	0	0	0	0	0	0	0	0	0	0	0	0	0	0	0	0	0	0	0	0	0	0	0	0	0	0	0	0	0	0	0	0	0	0	0	0	0	0	0	0	0	0	0	0	0	0
B0462.4	0	0	0	0	0	0	0	0	0	0	0	0	0	0	0	0	0	0	0	0	0	0	4.02	1	0	1	0	0	2	0	0	0	0	0	0	0	0	0	0	0	1	0	0	0	0	0	0	0	0
B0464.1	0	0	1	0	1	0	0	1	13.32	0	0	1	1	0	0	0	0	0	0	0	2	1	2	0	2	4.02	11.22	2	31.85	3.01	2	74.84	22.96	1	10.18	4.02	22.96	48.18	183.16	189.37	30.72	45.79	31.85	303.65	27.36	173.14	250.6	193.59	240.17
B0464.2	1	0	0	1	0	1	1	0	7.08	0	0	0	1	0	0	0	0	0	0	0	1	0	0	1	0	6.06	8.11	1	7.08	0	1	12.27	7.08	4.02	2	4.02	28.48	59.27	136.58	131.52	41.05	63.07	81.61	171.18	51.83	124.92	87.17	100.13	173.14
B0464.3	0	1	0	0	0	1	1	1	13.32	1	0	3.01	1	0	0	0	0	0	0	0	1	0	0	1	3.01	7.08	5.04	8.11	11.22	9.14	9.14	220.51	98.65	13.32	54.28	5.04	63.07	72.18	218.15	195.73	53.05	103.1	97.19	290.88	55.52	133.19	310.29	267.09	317.1
B0464.4	0	0	0	0	0	0	0	0	7.08	0	0	1	0	0	1	0	0	0	0	0	1	1	0	0	2	11.22	14.37	1	21.87	4.02	4.02	35.26	9.14	5.04	6.06	5.04	12.27	43.41	143.48	101.61	15.43	22.96	16.49	147.01	19.7	70.85	65.64	63.07	70.85
B0464.5	3.01	1	1	2	1	1	6.06	0	41.05	1	0	11.22	3.01	2	0	3.01	0	0	0	0	6.06	3.01	11.22	3.01	12.27	55.52	41.05	12.27	107.62	19.7	13.32	77.53	49.39	37.56	36.41	21.87	81.61	147.01	501.2	358.22	103.1	107.62	84.38	480.75	66.93	350.24	334.98	269.95	379.35
B0464.6	0	0	0	0	0	0	0	0	3.01	0	0	0	0	0	0	0	0	0	0	0	1	0	1	0	1	2	3.01	0	2	1	1	8.11	0	2	1	1	5.04	30.72	121.69	89.99	18.63	22.96	15.43	133.19	12.27	76.18	72.18	60.53	68.23
B0464.7	0	0	0	0	0	1	0	0	3.01	0	0	0	0	0	1	0	0	0	0	0	0	0	0	0	1	6.06	6.06	0	13.32	5.04	1	56.76	16.49	3.01	6.06	2	15.43	82.99	247.95	185.21	30.72	58.01	36.41	185.21	25.15	123.3	87.17	113.78	103.1
B0464.8	0	0	0	0	0	0	0	0	2	0	0	0	0	0	1	0	0	0	0	0	0	0	0	0	0	0	0	1	1	0	0	0	0	0	0	0	2	9.14	20.78	25.15	4.02	13.32	12.27	42.23	6.06	17.56	18.63	10.18	15.43
B0464.9	0	0	0	0	0	0	0	1	0	0	0	0	0	0	0	0	0	0	0	0	0	0	0	1	0	1	2	1	3.01	2	1	7.08	2	3.01	3.01	2	2	28.48	115.34	66.93	19.7	26.26	25.15	97.19	11.22	35.26	34.12	29.59	37.56
B0478.1	0	0	0	0	0	0	0	0	0	0	0	0	0	0	0	0	0	0	0	0	0	0	0	0	0	1	0	0	18.63	0	0	0	1	0	0	0	0	0	1	1	0	0	0	2	0	0	1	1	2
B0478.3	0	0	0	0	0	0	0	0	0	0	0	0	0	0	0	0	0	0	0	0	0	0	0	0	0	0	0	0	4.02	0	0	0	0	0	0	0	0	0	0	1	0	0	0	0	0	0	0	1	1
B0491.1	0	0	0	0	0	0	0	0	0	0	0	0	0	0	0	0	0	0	0	0	0	0	0	0	0	1	0	0	1	1	0	3.01	1	0	0	1	3.01	5.04	53.05	44.59	6.06	15.43	6.06	61.8	5.04	21.87	15.43	12.27	20.78
B0491.2	0	0	0	0	0	0	0	0	0	0	0	0	0	0	0	0	0	0	0	0	0	0	0	0	0	0	0	0	0	0	0	0	0	0	0	0	0	0	0	0	0	0	0	0	0	0	0	1	0
B0491.3	0	0	0	0	0	0	0	0	0	0	0	0	0	0	1	0	0	0	0	0	0	0	0	0	0	0	0	1	0	0	0	0	0	0	1	0	0	0	1	0	0	0	0	1	5.04	58.01	0	0	1
B0491.4	0	0	0	0	0	0	0	0	0	0	0	0	0	0	0	0	0	0	0	0	0	0	0	0	0	0	0	0	10.18	0	0	0	1	0	0	0	0	0	0	0	0	1	0	0	0	0	0	0	1
B0491.5	0	2	0	0	0	0	0	0	6.06	0	0	0	0	0	0	0	0	0	0	0	2	0	3.01	0	2	46.98	18.63	0	44.59	2	0	56.76	15.43	4.02	10.18	2	21.87	25.15	100.13	69.54	7.08	7.08	18.63	156.03	11.22	76.18	141.74	88.58	110.68
B0491.6	0	0	0	0	0	0	0	0	0	0	0	0	0	0	0	0	0	0	0	0	1	0	0	0	0	2	2	0	8.11	0	0	2	2	1	1	0	2	13.32	26.26	24.05	6.06	19.7	8.11	22.96	3.01	9.14	12.27	15.43	19.7
B0491.7	0	0	0	1	0	0	1	0	1	0	0	0	0	0	1	0	0	0	0	0	0	0	0	1	0	1	1	0	2	0	0	7.08	4.02	3.01	1	2	5.04	22.96	64.35	37.56	20.78	28.48	19.7	109.15	13.32	56.76	59.27	53.05	68.23
B0491.8	0	0	0	0	0	0	0	0	0	0	0	0	0	0	0	0	0	0	0	0	0	0	0	0	0	1	0	0	12.27	0	0	0	2	0	0	0	0	0	1	0	0	0	1	0	0	1	0	0	2
B0495.1	0	0	0	0	0	0	0	0	0	0	0	0	0	0	0	0	0	0	0	0	0	0	0	0	0	0	0	0	0	0	0	0	0	0	0	0	0	0	0	0	0	0	0	0	0	0	0	0	0
B0495.10	0	0	0	0	0	0	0	0	0	0	0	0	0	0	0	0	0	0	0	0	0	0	0	0	0	5.04	2	0	7.08	0	0	3.01	0	1	0	0	0	0	2	1	0	0	1	1	0	2	0	1	3.01
B0495.2	0	0	0	0	0	0	0	0	1	0	0	0	0	0	0	0	0	0	0	0	0	0	1	0	1	0	3.01	1	4.02	0	0	2	1	2	0	2	10.18	26.26	50.61	58.01	25.15	17.56	17.56	72.18	13.32	45.79	25.15	30.72	44.59
B0495.4	0	0	0	0	1	0	0	0	0	0	0	0	0	0	0	0	0	0	0	0	0	0	0	0	0	0	0	0	1	0	0	14.37	5.04	1	4.02	0	0	0	9.14	4.02	1	0	3.01	16.49	1	3.01	16.49	20.78	13.32
B0495.5	0	0	0	0	0	0	0	0	0	0	0	0	0	0	0	0	0	0	0	0	0	0	0	0	0	5.04	4.02	0	3.01	0	0	8.11	1	1	1	0	1	3.01	27.36	16.49	4.02	9.14	5.04	27.36	4.02	13.32	9.14	12.27	8.11
B0495.6	0	0	1	0	0	0	0	0	3.01	0	0	2	0	0	0	0	0	0	0	0	2	0	0	1	0	5.04	5.04	2	10.18	1	0	18.63	4.02	3.01	6.06	2	15.43	42.23	138.28	101.61	26.26	37.56	34.12	136.58	12.27	68.23	70.85	53.05	61.8
B0495.7	0	0	0	0	0	0	0	0	2	0	1	2	2	0	0	1	0	0	0	0	1	0	3.01	1	0	13.32	11.22	0	31.85	2	1	68.23	19.7	3.01	7.08	3.01	22.96	31.85	193.59	128.2	13.32	28.48	27.36	195.73	19.7	77.53	131.52	103.1	173.14
B0495.8	0	0	0	0	0	0	1	0	0	0	0	0	0	0	0	0	0	0	0	0	0	0	0	0	0	1	0	0	2	0	0	9.14	4.02	0	0	1	7.08	8.11	32.98	31.85	4.02	10.18	5.04	53.05	7.08	16.49	22.96	16.49	29.59
B0495.9	0	0	0	0	0	0	0	0	1	0	0	0	0	0	0	0	0	0	0	0	0	0	0	0	1	5.04	3.01	1	4.02	1	0	7.08	4.02	3.01	4.02	0	8.11	12.27	36.41	26.26	9.14	25.15	13.32	77.53	15.43	35.26	46.98	38.72	53.05
B0496.1	0	0	0	0	0	0	0	0	0	0	0	0	0	0	0	0	0	0	0	0	0	0	0	0	0	0	0	0	0	0	0	0	0	0	0	0	0	0	0	0	0	0	0	0	0	2	0	0	0
B0496.2	0	0	0	0	0	0	0	0	0	0	0	0	0	0	0	0	0	0	0	0	0	0	0	0	0	0	0	0	0	0	0	0	0	0	0	0	0	0	0	0	0	0	0	0	0	0	0	0	0
B0496.4	0	0	0	0	0	0	0	0	1	0	0	0	0	0	0	0	0	0	0	0	0	0	0	0	1	15.43	6.06	1	11.22	2	1	8.11	3.01	0	2	0	4.02	1	4.02	6.06	2	1	3.01	8.11	2	10.18	10.18	10.18	21.87
B0496.5	0	0	0	0	0	0	0	0	0	0	0	0	0	0	0	0	0	0	0	0	0	0	0	0	0	0	0	0	1	0	0	0	0	0	0	0	0	0	0	0	0	0	0	0	0	0	0	0	0
B0496.6	0	0	0	0	0	0	0	0	0	0	0	0	0	0	0	0	0	0	0	0	0	0	0	0	0	0	0	0	0	0	0	0	0	0	0	0	0	0	0	1	0	0	0	0	0	1	0	0	0
B0496.7	0	0	0	0	0	0	0	0	0	0	0	0	0	0	0	0	0	0	0	0	0	0	0	0	1	5.04	0	0	5.04	2	0	1	0	0	0	0	0	0	0	1	0	0	0	1	0	0	1	12.27	5.04
B0496.8	0	0	0	0	0	0	0	0	0	0	0	0	0	0	0	0	0	0	0	0	0	0	1	0	1	0	0	1	4.02	1	0	0	0	0	0	0	1	0	0	1	0	0	0	0	0	1	4.02	1	2
B0507.1	0	0	0	0	0	0	0	0	0	0	0	0	0	0	0	0	0	0	0	0	0	0	0	0	0	0	1	0	0	0	0	3.01	0	0	0	0	0	1	0	1	0	0	0	2	0	0	4.02	0	1
B0507.10	0	0	0	0	0	0	0	0	0	0	0	0	0	0	0	0	0	0	0	0	0	0	0	0	0	0	0	0	5.04	0	0	0	0	0	0	0	0	0	0	0	0	0	0	1	0	1	2	0	1
B0507.11	0	0	0	0	0	0	0	0	0	0	0	0	0	0	0	0	0	0	0	0	0	0	0	0	0	0	0	0	0	0	0	0	0	0	0	0	0	0	0	0	0	0	0	0	0	1	0	0	0
B0507.2	0	0	0	0	0	0	0	0	1	0	0	0	0	0	0	0	0	0	0	0	0	0	0	0	0	10.18	3.01	0	14.37	0	0	15.43	6.06	0	1	1	7.08	3.01	13.32	6.06	1	3.01	4.02	16.49	7.08	9.14	25.15	14.37	19.7
B0507.3	0	0	0	0	0	0	0	0	0	0	0	0	0	0	0	0	0	0	0	0	0	0	0	0	0	0	0	0	0	0	0	15.43	1	3.01	4.02	1	1	3.01	7.08	1	1	2	0	5.04	1	1	6.06	8.11	9.14
B0507.4	0	0	0	0	0	0	0	0	0	0	0	0	0	0	0	0	0	0	0	0	0	0	0	0	0	0	0	0	0	0	0	0	0	0	0	0	0	0	0	0	0	0	0	0	0	1	0	0	0
B0507.5	0	0	0	0	0	0	0	0	0	0	0	0	0	0	0	0	0	0	0	0	0	0	0	0	0	0	0	0	0	0	0	0	0	0	0	0	0	0	0	0	0	0	0	0	0	1	0	0	0
B0507.6	0	0	0	0	0	0	0	0	0	0	0	0	0	0	0	0	0	0	0	0	0	0	0	0	0	0	0	0	0	0	0	0	0	0	0	0	0	1	0	0	0	0	0	0	0	0	0	0	2
B0507.7	0	0	0	0	0	0	0	0	0	0	0	0	0	0	0	0	0	0	0	0	0	0	0	0	0	0	0	0	0	0	0	0	0	0	0	0	0	0	0	0	0	0	0	0	0	0	0	0	0
B0507.9	0	0	0	0	0	0	0	0	0	0	0	0	0	0	0	0	0	0	0	0	0	0	0	0	0	0	0	0	0	1	0	2	0	0	0	0	0	0	0	0	0	0	0	0	0	0	0	0	0
B0511.1	0	0	0	0	0	0	0	0	0	0	0	0	0	0	0	0	0	0	0	0	0	0	0	0	0	0	0	0	0	0	0	0	0	0	0	0	0	1	0	0	0	0	0	0	0	0	0	2	0
B0511.10	0	0	0	0	1	0	1	1	6.06	0	0	0	0	0	2	1	0	0	0	0	1	0	0	1	1	12.27	14.37	1	21.87	4.02	1	26.26	14.37	5.04	2	2	13.32	41.05	167.31	126.55	37.56	63.07	46.98	225.28	32.98	103.1	104.6	97.19	113.78
B0511.11	0	0	0	0	0	0	0	0	0	0	0	0	0	0	0	0	0	0	0	0	0	0	0	0	0	0	1	0	3.01	0	0	0	0	1	0	0	0	2	1	0	0	0	0	0	12.27	45.79	3.01	1	1
B0511.12	1	0	0	1	0	0	0	1	4.02	0	0	1	0	0	0	0	0	0	0	0	0	0	1	1	1	5.04	4.02	2	29.59	3.01	1	12.27	11.22	4.02	6.06	1	8.11	27.36	129.85	109.15	20.78	26.26	14.37	138.28	17.56	58.01	56.76	56.76	78.88
B0511.13	0	0	0	0	0	0	0	1	2	0	1	1	0	0	0	0	0	0	0	0	0	1	0	0	0	2	6.06	0	11.22	3.01	0	4.02	3.01	0	0	2	11.22	55.52	177.1	163.49	16.49	44.59	39.88	159.74	24.05	81.61	63.07	50.61	58.01
B0511.2	0	0	0	0	0	0	0	0	0	0	0	1	0	0	0	0	0	0	0	0	0	0	0	0	0	0	0	0	1	0	0	3.01	0	2	0	1	2	5.04	26.26	7.08	4.02	1	1	13.32	1	17.56	17.56	5.04	24.05
B0511.4	0	0	0	0	0	0	0	0	0	0	0	0	0	0	0	0	0	0	0	0	0	0	0	0	0	0	0	0	0	0	0	0	0	0	0	0	0	0	0	0	0	0	0	0	0	5.04	0	0	0
B0511.5	0	0	0	0	0	0	0	0	0	0	0	0	0	0	0	0	0	0	0	0	0	0	0	0	0	1	0	0	1	0	0	2	0	0	0	0	0	0	0	0	0	0	0	0	0	1	3.01	1	1
B0511.6	0	0	0	0	0	0	1	0	4.02	1	0	1	0	0	0	0	0	0	0	0	0	0	1	1	0	10.18	5.04	1	7.08	2	1	9.14	13.32	5.04	8.11	5.04	15.43	37.56	152.38	110.68	35.26	59.27	34.12	191.47	26.26	121.69	145.24	109.15	156.03
B0511.7	0	0	0	0	0	0	0	0	1	0	0	0	0	0	0	0	0	0	0	0	0	0	0	0	0	0	0	0	3.01	0	0	2	3.01	0	1	0	4.02	12.27	43.41	32.98	9.14	9.14	9.14	41.05	7.08	16.49	17.56	9.14	14.37
B0511.8	0	0	0	0	0	0	0	0	2	0	0	1	0	0	0	0	0	0	0	0	1	0	0	0	1	7.08	6.06	0	12.27	0	1	17.56	8.11	2	4.02	2	9.14	16.49	84.38	59.27	12.27	20.78	12.27	120.09	11.22	49.39	66.93	51.83	69.54
B0511.9	0	0	0	0	0	0	1	0	10.18	0	0	2	1	0	1	0	0	0	0	0	4.02	0	0	0	1	8.11	2	0	11.22	2	2	6.06	3.01	5.04	4.02	5.04	20.78	32.98	104.6	116.91	27.36	30.72	30.72	131.52	26.26	80.24	84.38	45.79	73.5
B0513.1	0	0	0	1	0	1	1	0	9.14	1	1	4.02	1	0	0	0	0	0	0	0	1	0	2	0	3.01	30.72	18.63	3.01	42.23	6.06	3.01	66.93	22.96	8.11	14.37	9.14	29.59	53.05	120.09	88.58	21.87	26.26	17.56	148.79	19.7	41.05	94.29	56.76	76.18
B0513.2	0	2	0	0	0	1	1	1	3.01	0	0	2	0	0	0	1	0	0	0	0	0	1	0	0	1	0	3.01	0	9.14	2	0	7.08	3.01	2	3.01	2	16.49	48.18	121.69	80.24	22.96	31.85	29.59	147.01	30.72	78.88	94.29	70.85	80.24
B0513.3	5.04	4.02	1	1	2	4.02	3.01	4.02	42.23	1	1	18.63	2	1	2	0	2	1	0	3.01	11.22	1	8.11	5.04	18.63	74.84	97.19	18.63	167.31	66.93	38.72	346.34	220.51	89.99	173.14	76.18	303.65	531.3	1416.79	828.48	264.27	338.71	402.38	1136.1	317.1	828.48	1005.58	1005.58	1416.79
B0513.4	0	0	1	0	0	0	1	0	1	0	0	1	0	0	1	0	0	0	1	0	1	0	0	0	0	1	2	1	7.08	2	0	1	4.02	1	0	0	14.37	28.48	167.31	98.65	9.14	13.32	9.14	157.88	14.37	131.52	15.43	2	10.18
B0513.5	0	0	0	0	0	0	0	0	0	0	0	0	0	0	0	0	0	0	1	0	0	0	0	0	3.01	38.72	13.32	0	20.78	1	0	6.06	2	1	1	0	1	5.04	7.08	5.04	1	2	2	11.22	1	8.11	13.32	2	14.37
B0513.9	0	0	0	0	0	0	0	0	0	0	0	0	0	0	0	0	0	0	0	0	0	0	0	0	1	32.98	5.04	0	28.48	1	0	0	1	0	0	0	1	0	1	1	1	0	0	0	0	1	1	6.06	35.26
B0523.1	0	0	0	0	0	0	0	0	0	0	0	0	0	0	0	0	0	0	0	0	0	0	0	0	0	0	0	0	0	0	0	0	0	0	0	0	1	0	0	0	0	1	0	1	0	2	0	0	0
B0523.3	0	0	0	0	0	0	0	0	0	0	0	1	0	0	0	0	0	0	0	0	0	0	0	0	0	0	1	0	1	0	0	1	0	0	1	0	2	4.02	42.23	28.48	6.06	8.11	12.27	60.53	5.04	18.63	25.15	22.96	26.26
B0523.5	0	0	0	0	0	0	1	0	3.01	0	0	0	1	0	0	0	0	0	0	1	1	0	0	0	0	3.01	3.01	0	17.56	2	2	5.04	11.22	5.04	2	3.01	11.22	43.41	150.58	101.61	18.63	18.63	21.87	103.1	16.49	65.64	72.18	56.76	88.58
B0524.2	0	0	0	0	0	0	0	0	0	0	0	0	0	0	0	0	0	0	0	0	0	0	0	0	0	0	0	0	0	0	0	0	0	0	0	0	0	0	0	0	0	0	0	0	0	3.01	0	1	0
B0524.4	0	0	0	0	0	0	0	0	0	0	0	0	0	0	0	0	0	0	0	0	0	0	0	0	0	0	0	0	0	0	0	0	0	0	0	0	0	0	0	0	0	0	0	0	0	1	0	0	0
B0524.5	0	0	0	0	0	0	0	0	0	0	0	0	0	0	0	0	0	0	0	0	0	0	0	0	0	0	0	0	0	0	0	0	0	0	1	0	0	0	0	0	0	1	1	0	2	12.27	0	0	1
B0524.6	0	0	0	0	0	0	0	0	0	0	0	0	0	0	0	0	0	0	0	0	0	0	0	0	0	0	0	0	0	1	0	0	0	0	0	1	2	2	6.06	6.06	1	2	3.01	7.08	0	3.01	3.01	2	4.02
B0545.1	0	0	0	0	0	0	1	0	0	0	0	0	0	0	1	0	0	0	0	0	0	0	1	1	1	42.23	17.56	0	69.54	1	0	9.14	5.04	0	1	0	3.01	3.01	14.37	10.18	3.01	1	0	22.96	2	11.22	16.49	13.32	25.15
B0545.3	0	0	0	0	0	0	0	0	0	0	0	0	0	0	0	0	0	0	0	0	0	0	0	0	0	0	0	0	0	0	0	0	0	0	0	0	0	0	0	0	0	0	0	0	0	7.08	0	0	0
B0545.4	0	0	0	0	0	0	0	0	0	0	0	0	0	0	0	0	0	0	0	0	0	0	0	0	0	0	0	0	0	0	0	0	1	0	0	0	0	0	11.22	8.11	1	1	2	17.56	0	1	0	0	2
B0546.1	0	0	0	0	0	0	0	1	6.06	0	0	3.01	0	0	0	0	0	0	1	0	1	0	3.01	3.01	4.02	70.85	41.05	1	112.22	6.06	6.06	104.6	44.59	13.32	28.48	10.18	43.41	50.61	191.47	161.61	32.98	28.48	37.56	287.78	27.36	141.74	294.01	225.28	258.71
B0546.2	0	0	0	0	0	0	0	0	0	0	0	0	0	0	0	0	0	0	0	0	0	0	0	0	0	2	0	0	0	0	0	0	0	0	0	0	0	1	1	1	0	0	1	0	0	1	0	1	1
B0546.3	0	0	0	0	0	0	0	0	0	0	0	0	0	0	0	0	0	0	0	0	0	0	0	0	0	1	1	0	5.04	0	0	8.11	1	1	1	1	2	4.02	16.49	15.43	4.02	3.01	6.06	15.43	4.02	12.27	13.32	10.18	16.49
B0546.4	0	0	0	0	0	0	0	0	2	0	0	1	0	0	0	0	0	0	0	0	1	0	0	0	1	18.63	13.32	1	32.98	2	0	8.11	4.02	3.01	1	6.06	9.14	30.72	81.61	80.24	16.49	25.15	18.63	98.65	12.27	28.48	44.59	27.36	49.39
B0547.1	0	0	0	0	0	0	1	0	2	0	0	3.01	0	0	0	0	0	0	0	0	1	0	1	0	1	4.02	4.02	0	10.18	0	0	9.14	8.11	3.01	0	1	8.11	21.87	109.15	73.5	12.27	24.05	22.96	150.58	11.22	41.05	58.01	55.52	69.54
B0547.4	0	0	0	0	0	0	0	0	0	0	0	0	0	0	0	0	0	0	0	0	0	0	0	0	0	0	0	0	0	0	0	0	0	0	0	0	0	0	0	0	0	0	0	0	0	0	0	0	0
B0554.4	0	0	0	0	0	0	0	0	0	0	0	0	0	0	0	0	0	0	0	0	0	0	0	0	0	0	0	0	1	0	0	0	0	0	0	0	0	0	0	0	0	0	0	0	0	0	0	0	0
B0554.5	0	0	0	0	0	0	0	0	0	0	0	0	0	0	0	0	0	0	0	0	0	0	0	0	0	0	0	0	0	0	0	0	0	0	0	0	0	0	0	0	0	0	0	2	1	0	0	1	0
B0554.6	0	0	0	0	0	0	0	0	0	0	0	0	0	0	0	0	0	0	0	0	0	0	0	0	0	0	0	0	0	0	0	1	0	0	0	0	0	0	0	0	0	0	0	0	0	0	0	0	0
B0554.7	0	0	0	0	0	0	0	0	0	0	0	0	0	0	0	0	0	0	0	0	0	0	0	0	0	0	0	0	0	0	0	1	0	0	0	0	0	0	0	1	0	0	0	0	0	1	0	0	0
B0563.1	0	0	0	0	0	0	0	0	0	0	0	0	0	0	0	0	0	0	0	0	0	0	0	0	0	0	0	0	0	0	0	0	0	0	0	0	0	0	0	0	1	0	0	1	0	0	0	0	0
B0563.10	0	0	0	0	0	0	0	0	0	0	0	0	0	0	0	0	0	0	0	0	0	0	0	0	0	0	0	0	0	0	0	0	0	0	0	0	0	0	0	0	0	0	0	0	0	0	1	0	1
B0563.2	0	0	0	0	0	0	0	0	0	0	0	0	0	0	0	0	0	0	0	0	0	0	0	0	0	6.06	2	0	7.08	0	0	4.02	3.01	0	0	0	1	1	5.04	2	1	1	0	12.27	0	3.01	6.06	2	10.18
B0563.4	0	0	0	0	0	0	0	0	1	0	0	0	0	0	0	3.01	0	0	0	1	0	0	0	0	1	18.63	12.27	3.01	36.41	4.02	0	32.98	15.43	1	3.01	0	12.27	5.04	44.59	22.96	4.02	3.01	4.02	60.53	3.01	6.06	89.99	48.18	54.28
B0563.5	0	0	0	0	0	0	0	0	0	0	0	0	0	0	0	0	0	0	0	0	0	0	1	0	0	0	2	0	0	0	0	1	1	1	0	0	0	0	1	0	0	1	0	0	0	3.01	12.27	5.04	3.01
B0563.6	0	0	0	0	0	0	0	0	0	0	0	0	0	0	1	0	0	0	0	0	0	0	0	0	0	0	0	0	12.27	0	1	0	0	0	0	1	0	1	5.04	3.01	0	1	0	12.27	2	11.22	3.01	0	0
B0563.7	0	0	0	0	0	0	0	0	0	0	0	0	0	0	0	0	0	0	0	0	0	0	0	0	0	0	0	0	0	0	0	0	0	0	0	0	0	0	0	0	0	0	0	1	0	0	1	1	0
B0563.8	0	0	0	0	0	0	0	0	0	0	0	0	0	0	0	0	0	0	0	0	0	0	0	0	0	0	0	0	0	0	0	0	0	0	0	0	0	1	0	0	0	0	1	4.02	0	0	0	0	1
B0563.9	0	0	0	0	0	0	0	0	0	0	0	0	0	0	0	0	0	0	0	0	0	0	0	0	0	0	0	0	0	0	0	0	0	0	0	0	0	0	0	0	0	1	0	0	0	0	0	0	0
B0564.1	0	0	0	0	0	0	1	0	4.02	0	0	1	0	0	0	0	0	0	0	0	0	0	0	0	1	2	1	1	0	0	3.01	7.08	2	2	3.01	1	5.04	10.18	35.26	36.41	8.11	14.37	16.49	50.61	6.06	46.98	45.79	32.98	44.59
B0564.10	0	0	0	0	0	0	0	0	1	0	0	0	0	0	0	0	0	0	0	0	0	0	0	0	0	0	0	0	6.06	0	0	4.02	3.01	0	1	0	0	0	0	0	0	0	0	0	0	3.01	0	0	0
B0564.11	0	0	0	0	0	0	1	1	1	0	0	4.02	1	0	0	0	0	0	0	0	0	0	0	0	1	5.04	3.01	2	9.14	4.02	1	5.04	7.08	3.01	1	1	10.18	41.05	169.24	115.34	13.32	15.43	10.18	98.65	11.22	64.35	50.61	37.56	45.79
B0564.2	0	0	0	0	0	0	0	0	1	0	0	0	0	0	0	0	0	0	0	0	0	0	0	0	0	0	0	0	2	1	0	0	1	0	1	0	2	0	22.96	13.32	3.01	2	4.02	22.96	0	12.27	7.08	8.11	1
B0564.4	0	0	0	0	0	0	0	0	0	0	0	0	0	0	0	0	0	0	0	0	0	0	0	0	0	0	0	0	0	0	0	0	0	0	0	0	0	0	0	0	0	0	0	0	0	1	0	0	0
B0564.7	0	0	0	0	0	0	0	0	0	0	0	0	0	0	0	0	0	0	0	0	0	0	0	0	0	4.02	2	0	5.04	1	0	20.78	7.08	0	2	0	5.04	9.14	73.5	60.53	12.27	27.36	12.27	100.13	11.22	50.61	44.59	29.59	54.28
B0564.9	0	0	0	0	0	0	0	0	0	0	0	0	0	0	0	0	0	0	0	0	0	0	0	0	0	0	0	0	1	0	0	1	0	0	0	0	0	0	0	0	0	0	0	0	0	2	3.01	2	1
BE0003N10.1	0	0	0	0	0	0	0	0	0	0	0	0	0	0	0	0	0	0	0	0	0	0	0	0	1	1	1	0	3.01	0	2	3.01	3.01	0	0	0	2	8.11	27.36	18.63	4.02	7.08	9.14	30.72	2	15.43	22.96	15.43	26.26
BE0003N10.2	0	0	1	0	0	1	0	0	4.02	0	0	0	0	1	0	0	0	0	0	0	0	0	0	0	0	2	1	0	5.04	2	1	4.02	4.02	0	2	1	4.02	18.63	84.38	92.85	7.08	14.37	15.43	87.17	12.27	43.41	50.61	42.23	46.98
BE0003N10.3	0	0	0	0	0	0	0	0	0	0	0	0	0	0	0	0	0	0	0	0	0	0	0	0	0	0	0	0	0	1	0	0	1	0	1	0	1	0	2	3.01	0	0	0	2	1	3.01	2	2	2
BE10.1	0	0	0	0	0	0	0	0	0	0	0	0	0	0	0	0	0	0	0	0	0	0	0	0	0	0	0	0	0	0	0	0	1	0	0	0	0	0	0	0	0	0	0	0	0	8.11	1	0	0
BE10.2	0	0	0	0	0	0	0	0	0	0	0	0	0	0	0	0	0	0	0	0	0	0	0	0	0	0	0	0	0	0	0	0	1	0	0	0	0	1	2	1	0	0	0	1	0	0	1	1	1
BE10.3	0	0	0	0	0	0	0	0	0	0	0	0	0	0	0	0	0	0	0	0	0	0	0	0	0	0	0	0	0	0	0	0	0	0	0	0	0	0	0	0	0	0	1	1	0	0	0	0	0
BE10.4	0	0	0	0	0	0	0	0	0	0	0	0	0	0	0	0	0	0	0	0	0	0	0	0	0	0	0	0	1	0	0	0	0	1	0	0	0	0	1	0	0	1	0	0	0	0	1	1	0
BE10.5	0	0	0	0	0	0	0	0	0	0	0	0	0	0	0	0	0	0	0	0	0	0	0	0	0	0	0	0	0	0	0	0	0	0	0	0	0	1	0	0	0	0	0	0	1	10.18	0	0	1
C01A2.1	0	0	0	0	0	0	0	0	0	0	0	0	0	0	0	0	0	0	0	0	0	0	0	0	1	3.01	0	0	6.06	0	0	1	1	2	1	0	1	1	2	2	0	1	0	3.01	0	0	2	0	8.11
C01A2.2	0	0	0	0	0	0	0	0	0	0	0	0	0	0	0	0	0	0	0	0	0	0	2	0	0	2	2	0	5.04	1	0	2	0	0	0	0	1	0	0	2	1	0	0	3.01	0	1	5.04	1	5.04
C01A2.3	0	0	0	0	0	0	0	0	1	0	0	0	0	1	0	0	0	0	0	0	0	0	0	0	0	2	2	0	6.06	0	0	9.14	0	2	1	0	3.01	2	24.05	17.56	4.02	8.11	4.02	59.27	3.01	32.98	36.41	17.56	34.12
C01A2.4	0	0	0	0	0	1	0	0	1	0	0	1	0	0	0	0	0	0	0	0	0	0	0	0	0	11.22	5.04	0	20.78	1	1	11.22	7.08	1	2	2	7.08	16.49	94.29	76.18	8.11	44.59	26.26	131.52	14.37	65.64	58.01	55.52	41.05
C01A2.5	0	0	0	0	0	0	0	0	1	0	0	0	0	0	0	0	0	0	0	0	0	0	0	0	1	0	0	0	4.02	0	0	3.01	1	1	0	1	2	8.11	41.05	37.56	9.14	10.18	11.22	39.88	4.02	16.49	35.26	24.05	27.36
C01A2.6	0	0	0	0	0	0	0	0	0	0	0	0	0	0	0	0	0	0	0	0	0	0	0	0	0	0	0	0	0	0	0	0	0	0	0	0	0	0	0	0	0	0	0	0	0	1	0	0	0
C01A2.7	0	0	0	0	0	0	0	0	1	0	0	0	0	0	0	0	0	0	0	0	0	0	0	0	0	0	1	0	181.12	0	1	7.08	1	0	0	1	0	1	2	4.02	2	0	1	1	0	1	1	6.06	1
C01A2.9	0	0	0	0	0	0	0	0	0	0	0	0	0	0	0	0	0	0	0	0	0	0	0	0	0	0	0	0	0	0	0	0	0	0	0	0	0	0	0	0	0	0	0	0	0	0	0	1	0
C01B10.10	0	0	0	0	0	0	0	0	0	0	0	0	0	0	0	0	0	0	0	0	0	0	0	0	0	0	0	0	0	0	0	7.08	2	0	0	0	0	0	3.01	0	0	0	0	2	0	0	9.14	4.02	2
C01B10.11	0	0	0	0	0	0	0	0	1	0	0	0	0	0	1	0	0	0	0	0	0	0	2	0	1	2	3.01	0	1	0	0	6.06	3.01	0	1	0	12.27	2	8.11	14.37	0	2	1	9.14	1	3.01	20.78	10.18	11.22
C01B10.3	0	0	0	1	0	0	0	0	1	0	0	0	0	0	0	0	0	0	0	0	0	0	2	0	0	4.02	5.04	0	13.32	1	0	3.01	0	1	0	0	1	1	3.01	2	0	1	2	4.02	0	2	6.06	6.06	12.27
C01B10.4	0	0	0	0	0	0	0	0	0	0	0	0	0	0	0	0	0	0	0	0	0	0	0	0	0	0	0	0	1	0	0	4.02	0	0	0	0	0	0	1	1	0	1	0	3.01	0	0	12.27	2	0
C01B10.5	0	0	0	0	0	0	0	0	0	0	0	0	0	0	0	0	0	0	0	0	0	0	0	0	0	0	1	0	0	1	0	0	0	0	0	0	1	0	0	0	0	0	0	0	0	0	0	0	0
C01B10.6	0	0	0	0	0	0	0	0	3.01	0	0	0	0	1	0	0	0	0	0	0	0	0	0	0	0	3.01	0	0	3.01	2	2	1	1	1	42.23	10.18	65.64	27.36	253.28	118.49	13.32	15.43	29.59	324.1	34.12	104.6	272.83	140	61.8
C01B10.7	0	0	0	0	0	0	0	0	0	0	0	0	0	0	0	0	0	0	0	0	0	0	0	0	0	0	0	0	7.08	0	0	0	0	0	0	0	0	0	0	0	0	0	0	0	0	1	0	0	0
C01B10.8	0	0	1	0	0	0	1	0	13.32	0	0	1	1	0	0	1	0	0	0	0	1	0	0	0	0	3.01	3.01	0	6.06	3.01	3.01	9.14	4.02	3.01	4.02	4.02	17.56	27.36	87.17	85.77	19.7	22.96	19.7	118.49	15.43	65.64	84.38	59.27	82.99
C01B10.9	0	0	0	0	0	0	1	0	3.01	0	0	0	0	0	0	0	0	0	0	0	0	0	0	0	0	3.01	7.08	1	9.14	1	2	11.22	1	0	4.02	3.01	5.04	17.56	107.62	74.84	15.43	13.32	15.43	68.23	12.27	25.15	35.26	20.78	35.26
C01B12.1	0	0	0	0	0	0	0	0	0	0	0	0	0	0	0	0	0	0	0	0	0	0	0	0	0	0	0	0	0	0	0	0	0	0	0	0	0	0	0	0	0	0	0	0	0	0	0	0	0
C01B12.2	0	0	0	0	0	0	0	0	0	0	0	0	0	0	0	0	0	0	0	0	0	0	0	0	0	4.02	1	0	15.43	0	0	7.08	2	4.02	1	0	5.04	9.14	13.32	9.14	0	2	2	21.87	3.01	4.02	16.49	12.27	18.63
C01B12.3	0	0	0	0	0	0	0	0	0	0	0	0	0	0	0	0	0	0	0	0	0	0	0	0	0	0	0	0	0	0	0	0	0	0	0	0	0	0	0	0	0	0	0	0	0	1	1	1	1
C01B12.4	0	0	0	0	0	0	0	0	0	0	0	0	0	0	0	0	0	0	0	0	0	0	0	0	0	0	0	0	8.11	0	0	0	0	0	0	0	0	0	0	0	0	0	0	4.02	0	2	0	0	0
C01B12.5	0	0	0	0	0	0	0	0	0	0	0	0	0	0	0	0	0	0	0	0	0	0	0	0	0	0	0	0	0	0	0	2	0	0	0	0	0	0	0	0	0	0	0	0	0	2	0	0	0
C01B12.8	0	0	0	0	0	0	0	1	3.01	0	0	0	0	0	0	0	0	0	0	0	0	0	0	0	0	1	1	1	0	1	1	0	0	1	1	0	9.14	26.26	74.84	46.98	22.96	31.85	25.15	69.54	17.56	51.83	17.56	25.15	38.72
C01B4.5	0	0	0	0	0	0	0	0	0	0	0	0	0	0	0	0	0	0	0	0	0	0	0	0	0	0	0	0	0	0	0	0	0	0	0	0	0	0	0	0	0	0	0	0	0	0	0	0	0
C01B4.6	0	0	0	0	0	0	0	0	0	0	0	0	0	0	0	0	0	0	0	0	0	0	0	0	0	0	0	0	0	0	0	0	0	0	0	0	0	0	0	0	1	0	0	0	0	0	0	0	0
C01B4.9	0	0	0	0	0	0	0	0	0	0	0	0	0	0	0	0	0	0	0	0	0	0	0	0	0	0	0	0	0	0	0	0	0	0	0	0	0	0	0	0	0	0	0	0	0	0	0	0	0
C01B7.1	0	0	0	0	0	0	0	0	1	0	0	0	0	0	0	0	0	0	0	0	0	0	2	0	0	30.72	9.14	0	41.05	3.01	0	19.7	4.02	6.06	3.01	1	5.04	5.04	17.56	8.11	2	3.01	2	17.56	2	8.11	31.85	17.56	21.87
C01B7.4	0	0	0	0	0	0	0	0	0	0	0	0	0	0	0	0	0	0	0	0	0	0	0	1	0	1	0	2	13.32	1	2	10.18	4.02	0	0	0	3.01	0	5.04	4.02	1	1	0	2	0	1	5.04	3.01	12.27
C01B7.6	0	0	0	0	0	0	0	0	0	0	0	0	0	0	0	0	0	0	0	0	0	0	0	0	0	5.04	6.06	0	13.32	0	0	3.01	3.01	0	0	1	0	2	2	4.02	1	0	1	1	1	2	1	7.08	5.04
C01B9.1	0	0	0	0	0	0	0	0	0	0	0	0	0	0	0	0	0	0	0	0	0	0	0	0	0	0	0	0	1	0	0	3.01	3.01	0	0	0	1	1	3.01	2	0	0	0	0	1	3.01	1	1	3.01
C01C10.1	0	0	0	0	0	0	0	0	0	0	0	0	0	0	0	0	0	0	0	0	0	0	0	0	0	0	0	0	1	0	0	1	0	0	0	0	0	0	0	0	0	0	1	2	0	0	0	0	0
C01C10.2	0	0	0	0	0	0	0	0	0	0	0	0	0	0	0	0	0	0	0	0	0	0	0	0	1	5.04	6.06	0	12.27	0	0	2	0	0	0	0	1	0	0	0	0	0	0	2	0	1	4.02	4.02	3.01
C01C10.3	0	0	0	0	0	0	0	0	1	0	0	0	0	0	0	0	0	0	0	0	0	0	0	0	0	0	1	0	15.43	1	1	74.84	17.56	2	4.02	1	3.01	4.02	30.72	13.32	6.06	7.08	3.01	65.64	4.02	14.37	78.88	44.59	53.05
C01C10.4	0	0	0	0	0	0	0	0	0	0	0	0	0	0	0	0	0	0	0	0	0	0	1	0	0	1	1	0	2	0	0	2	1	0	0	0	2	0	1	0	0	0	0	4.02	0	0	1	2	3.01
C01C4.1	0	0	0	0	0	0	0	0	0	0	0	0	0	0	0	0	0	0	0	0	0	0	0	0	0	0	2	1	26.26	0	0	0	0	0	0	0	1	0	0	0	0	0	0	0	0	0	0	0	1
C01C4.2	0	0	0	0	0	0	0	0	0	0	0	0	0	0	0	0	0	0	0	0	0	0	0	0	0	0	0	0	1	0	0	0	0	0	0	0	0	0	0	0	0	0	0	0	0	0	0	0	0
C01C4.3	0	0	0	0	0	0	0	0	2	0	0	0	0	0	0	0	0	0	0	0	0	0	0	0	0	25.15	3.01	0	8.11	0	0	2	1	2	2	0	1	1	3.01	1	1	0	0	4.02	0	2	1	2	11.22
C01C7.1	0	0	0	0	0	0	1	0	1	0	0	3.01	0	0	0	0	0	0	0	0	0	0	0	0	0	11.22	9.14	3.01	17.56	3.01	2	11.22	10.18	4.02	3.01	5.04	19.7	28.48	129.85	101.61	8.11	17.56	25.15	110.68	24.05	26.26	25.15	25.15	50.61
C01F1.1	0	0	0	0	0	0	0	0	0	0	0	1	1	1	0	1	0	0	0	0	2	0	0	0	0	5.04	9.14	1	9.14	2	1	9.14	7.08	3.01	5.04	4.02	14.37	44.59	87.17	87.17	21.87	51.83	49.39	126.55	36.41	68.23	73.5	66.93	94.29
C01F1.2	0	0	0	0	0	0	0	0	0	0	0	1	0	0	0	0	0	0	0	0	0	0	0	0	1	8.11	2	1	14.37	0	0	14.37	8.11	1	4.02	0	4.02	10.18	45.79	42.23	11.22	8.11	8.11	80.24	8.11	28.48	45.79	24.05	42.23
C01F1.3	0	0	0	0	0	0	0	0	0	0	0	0	0	0	0	0	0	0	0	0	0	0	0	0	0	0	0	0	2	0	0	0	0	0	1	0	2	0	0	2	0	0	0	1	0	0	1	4.02	2
C01F1.4	0	0	0	0	0	0	0	0	0	0	0	0	0	0	0	0	0	0	0	0	0	0	0	0	0	1	0	0	2	0	0	0	0	0	0	0	0	1	2	1	0	0	0	1	0	0	0	1	1
C01F1.5	0	0	0	0	0	0	0	0	0	0	0	0	0	0	0	0	0	0	0	0	0	0	0	0	0	0	0	0	0	0	0	0	0	0	1	0	0	0	0	0	0	0	0	0	0	0	1	0	0
C01F1.6	0	0	0	0	1	0	0	0	6.06	0	0	3.01	0	0	0	0	0	0	0	1	0	0	0	2	2	4.02	6.06	0	13.32	3.01	2	7.08	7.08	3.01	6.06	2	16.49	48.18	109.15	101.61	18.63	29.59	10.18	110.68	21.87	53.05	39.88	30.72	41.05
C01F4.2	0	0	0	0	0	0	0	0	0	0	0	0	0	0	0	0	0	0	0	0	0	0	0	0	0	2	1	3.01	25.15	0	1	0	0	1	0	0	0	0	0	2	0	1	0	0	0	0	4.02	4.02	3.01
C01F6.1	0	1	0	0	1	0	0	0	10.18	0	0	1	0	1	0	0	0	0	0	0	0	0	1	0	0	5.04	6.06	2	10.18	4.02	2	9.14	7.08	6.06	8.11	1	14.37	43.41	181.12	129.85	28.48	41.05	50.61	175.11	27.36	66.93	69.54	27.36	51.83
C01F6.2	0	0	0	0	0	0	0	0	0	0	0	0	0	0	0	0	0	0	0	0	0	0	0	0	0	0	0	0	0	0	0	0	0	0	0	0	0	0	0	2	1	1	1	1	3.01	8.11	2	0	1
C01F6.4	0	0	0	0	0	0	0	0	0	0	0	1	0	0	0	0	0	0	0	0	0	0	0	0	0	0	0	0	1	0	1	0	0	1	0	0	5.04	15.43	72.18	55.52	17.56	24.05	24.05	91.42	16.49	34.12	27.36	15.43	18.63
C01F6.5	0	0	0	0	0	0	0	0	0	0	0	0	0	0	0	0	0	0	0	0	0	0	0	0	0	0	0	0	2	0	0	6.06	1	0	1	0	1	1	19.7	12.27	1	6.06	4.02	10.18	2	0	5.04	2	8.11
C01F6.6	0	0	0	1	2	2	2	1	5.04	0	0	4.02	0	0	0	0	0	0	0	0	1	0	2	0	1	12.27	8.11	1	31.85	4.02	4.02	140	34.12	11.22	11.22	3.01	25.15	21.87	88.58	65.64	6.06	9.14	13.32	134.88	10.18	26.26	181.12	171.18	220.51
C01F6.8	0	0	0	1	0	0	0	1	8.11	0	0	2	0	1	0	1	0	1	0	0	4.02	1	1	1	2	5.04	0	1	18.63	3.01	5.04	19.7	9.14	6.06	6.06	3.01	26.26	38.72	161.61	145.24	32.98	69.54	42.23	278.71	28.48	113.78	147.01	95.73	136.58
C01F6.9	0	0	0	0	0	3.01	1	0	14.37	0	0	10.18	1	0	1	0	0	0	0	1	3.01	0	0	0	5.04	17.56	9.14	4.02	48.18	9.14	6.06	56.76	30.72	7.08	18.63	12.27	35.26	51.83	215.82	204.46	38.72	72.18	66.93	449.93	60.53	202.25	232.62	191.47	287.78
C01G10.1	0	0	0	0	0	0	0	0	0	0	0	0	0	0	0	0	0	0	0	0	0	0	0	0	0	0	0	0	0	0	0	0	0	1	0	0	0	0	2	1	0	0	0	0	0	2	0	0	0
C01G10.10	0	0	0	0	0	0	0	0	1	0	0	0	0	0	0	0	0	0	0	0	0	0	0	0	0	1	0	0	1	1	0	2	0	1	0	0	3.01	4.02	34.12	10.18	2	4.02	10.18	13.32	3.01	13.32	15.43	8.11	22.96
C01G10.11	1	2	0	1	0	1	3.01	0	27.36	1	1	4.02	1	1	1	0	2	1	3.01	1	3.01	0	0	2	7.08	20.78	26.26	6.06	100.13	12.27	3.01	34.12	34.12	9.14	15.43	7.08	36.41	81.61	253.28	183.16	36.41	32.98	54.28	284.72	42.23	116.91	103.1	120.09	154.2
C01G10.12	0	0	0	0	0	0	0	0	0	0	0	0	0	0	0	0	0	0	0	0	0	0	0	0	1	2	0	0	4.02	0	0	0	1	0	0	0	1	8.11	14.37	13.32	3.01	4.02	10.18	27.36	2	13.32	8.11	6.06	5.04
C01G10.14	0	0	0	0	0	0	0	0	0	0	0	0	0	0	0	0	0	0	0	0	0	0	0	0	0	0	0	0	0	0	0	0	0	0	0	0	0	0	0	0	0	0	0	1	1	9.14	0	0	0
C01G10.15	0	0	0	0	0	0	0	0	0	0	0	0	0	0	0	0	0	0	0	0	0	0	0	0	0	1	1	0	19.7	0	0	0	0	0	0	0	0	0	1	0	0	0	0	0	0	0	0	0	0
C01G10.16	0	0	0	0	0	0	0	0	0	0	0	0	0	0	0	0	0	0	0	0	0	0	0	0	0	0	1	0	0	0	0	0	0	0	0	0	0	0	0	0	0	0	0	0	0	0	0	0	0
C01G10.17	0	0	0	0	0	0	0	0	0	0	0	0	0	0	0	0	0	0	0	0	0	0	0	0	0	0	0	0	1	0	0	0	0	0	0	0	0	0	0	0	0	0	0	0	0	0	0	0	0
C01G10.2	0	0	0	0	0	0	0	0	0	0	0	0	0	0	0	0	0	0	0	0	0	0	0	0	0	0	0	0	0	0	0	0	0	0	0	0	0	0	0	0	0	0	0	0	0	0	0	0	0
C01G10.3	0	0	0	0	0	0	0	0	0	0	0	0	0	0	0	0	0	0	0	0	0	0	0	0	0	0	0	0	0	0	0	0	0	0	0	0	0	0	0	0	0	0	0	0	1	0	0	0	0
C01G10.4	0	0	0	0	0	0	0	0	0	0	0	0	0	0	0	0	0	0	0	0	0	0	0	0	0	1	0	0	3.01	0	0	0	0	0	0	0	0	0	0	0	0	0	0	0	0	0	0	0	0
C01G10.5	0	0	0	0	0	0	0	0	0	0	0	0	0	0	0	0	0	0	0	0	0	0	1	0	2	5.04	0	0	4.02	0	0	0	0	0	0	0	1	0	0	1	0	0	0	0	0	0	0	0	0
C01G10.6	0	0	0	0	0	0	0	0	0	0	0	0	0	0	0	0	0	0	0	0	0	0	0	1	1	1	0	0	7.08	0	0	0	0	0	0	0	0	0	0	0	0	0	0	0	0	0	0	1	0
C01G10.7	0	0	0	0	0	0	0	0	1	0	0	0	0	0	0	0	0	0	0	0	0	0	0	0	0	6.06	1	0	3.01	0	1	1	1	0	0	0	4.02	12.27	34.12	30.72	3.01	14.37	13.32	58.01	6.06	20.78	17.56	14.37	15.43
C01G10.8	0	0	0	0	0	0	0	0	0	0	0	0	0	0	0	0	0	0	0	0	1	0	0	0	1	0	3.01	0	2	0	0	5.04	1	0	2	0	5.04	16.49	78.88	60.53	11.22	18.63	13.32	129.85	11.22	56.76	80.24	48.18	59.27
C01G10.9	0	0	0	0	0	0	0	0	0	0	0	0	0	0	0	0	0	0	0	0	0	0	0	0	0	0	1	0	0	0	0	0	1	0	0	0	1	1	6.06	1	0	0	0	3.01	0	4.02	11.22	4.02	8.11
C01G12.1	0	0	0	0	0	0	0	0	1	0	0	0	0	0	0	0	0	0	0	0	0	0	0	0	0	16.49	0	0	28.48	1	0	0	1	0	0	0	4.02	2	16.49	5.04	3.01	4.02	1	9.14	0	1	2	7.08	1
C01G12.13	0	0	0	0	0	0	0	0	0	0	0	0	0	0	0	0	0	0	0	0	0	0	0	0	0	0	0	0	0	0	0	1	0	0	0	0	0	0	0	0	0	0	0	0	1	5.04	0	0	0
C01G12.3	0	0	0	0	0	0	0	0	0	0	0	0	0	0	0	0	0	0	0	0	0	0	0	0	0	0	0	0	0	0	0	2	1	0	0	0	0	1	4.02	1	0	1	1	0	1	24.05	0	0	1
C01G12.6	0	0	0	0	0	0	0	0	0	0	0	0	0	0	0	0	0	0	0	0	0	0	0	0	0	1	0	0	0	0	0	0	0	0	0	0	1	0	0	0	0	0	0	0	0	0	1	3.01	0
C01G12.7	0	0	0	0	0	0	0	0	0	0	0	0	0	0	0	0	0	0	0	0	0	0	0	0	0	0	0	0	0	0	0	0	0	0	0	0	0	0	0	0	0	0	0	0	0	0	0	0	0
C01G12.8	0	0	0	0	0	0	0	0	0	0	0	1	0	0	0	0	0	0	0	0	0	0	0	0	0	0	1	0	0	0	0	0	0	1	0	1	1	0	0	0	0	0	0	2	3.01	42.23	1	0	0
C01G12.9	0	0	0	0	0	0	0	0	0	0	0	0	0	0	0	0	0	0	0	0	0	0	0	0	0	0	0	0	0	0	0	0	1	0	0	0	0	1	0	1	1	0	0	1	0	7.08	0	0	0
C01G5.2	1	0	0	0	0	0	0	0	6.06	0	0	0	1	0	0	0	0	0	0	0	2	1	0	0	2	0	5.04	0	5.04	2	0	2	10.18	2	1	1	3.01	6.06	84.38	81.61	24.05	32.98	35.26	300.4	15.43	115.34	169.24	123.3	240.17
C01G5.3	0	0	0	0	0	0	0	0	0	0	0	0	0	0	0	0	0	0	0	0	0	0	0	0	0	0	0	0	0	0	0	0	0	0	0	0	0	0	0	0	0	0	0	0	1	5.04	0	0	0
C01G5.4	0	0	0	0	0	0	0	0	0	0	0	0	0	0	0	0	0	0	0	0	0	0	0	0	0	0	0	0	0	0	0	0	1	0	0	0	0	1	0	0	0	0	0	1	0	5.04	0	1	1
C01G5.5	0	0	0	0	0	0	0	0	0	0	0	0	0	0	0	0	0	0	0	0	0	0	0	0	0	1	0	0	3.01	0	0	1	0	0	0	0	0	7.08	25.15	19.7	4.02	3.01	7.08	28.48	4.02	9.14	6.06	5.04	7.08
C01G5.6	0	0	0	0	0	0	0	1	3.01	0	0	0	0	0	0	0	0	0	0	0	0	0	0	0	1	4.02	2	0	4.02	0	0	8.11	5.04	2	0	1	10.18	19.7	106.1	92.85	20.78	20.78	21.87	123.3	11.22	34.12	48.18	39.88	38.72
C01G5.8	0	0	0	0	0	0	0	0	2	0	0	1	0	0	0	0	0	0	0	1	0	0	0	0	0	1	1	0	1	0	0	5.04	0	0	0	0	1	10.18	45.79	30.72	6.06	15.43	8.11	43.41	3.01	15.43	9.14	12.27	22.96
C01G5.9	0	0	0	0	0	0	0	0	0	0	0	0	0	0	0	0	0	0	0	0	0	0	0	0	0	0	1	0	2	0	0	1	0	0	0	0	1	2	1	1	0	0	0	2	0	0	2	0	0
C01G6.1	0	0	0	0	1	0	1	0	3.01	0	0	2	0	0	0	0	0	1	1	0	2	0	13.32	1	10.18	87.17	101.61	3.01	68.23	7.08	4.02	59.27	24.05	7.08	13.32	7.08	21.87	9.14	51.83	46.98	5.04	7.08	10.18	74.84	7.08	46.98	78.88	43.41	294.01
C01G6.2	0	0	0	0	0	0	0	0	0	0	0	0	0	0	0	0	0	0	0	0	0	0	0	0	0	0	0	0	0	0	0	0	0	0	0	0	0	0	0	0	0	0	0	0	0	6.06	0	0	0
C01G6.3	0	0	0	0	0	0	1	0	3.01	0	0	0	0	0	0	0	0	0	0	0	2	1	0	0	0	0	2	1	3.01	1	0	7.08	4.02	4.02	4.02	1	16.49	80.24	230.15	133.19	22.96	25.15	26.26	126.55	25.15	9.14	19.7	8.11	18.63
C01G6.4	1	0	0	1	1	2	2	1	28.48	0	1	7.08	1	1	2	0	1	0	1	0	3.01	0	6.06	0	2	15.43	24.05	2	50.61	9.14	12.27	34.12	36.41	14.37	18.63	8.11	43.41	77.53	215.82	161.61	37.56	37.56	50.61	264.27	35.26	103.1	145.24	88.58	136.58
C01G6.5	1	0	0	0	0	0	0	0	6.06	0	1	3.01	0	0	0	0	0	0	0	0	0	0	2	0	2	24.05	15.43	4.02	55.52	3.01	3.01	44.59	16.49	7.08	10.18	5.04	18.63	48.18	206.69	183.16	38.72	36.41	44.59	202.25	25.15	89.99	88.58	91.42	113.78
C01G6.6	0	0	0	0	0	1	0	0	1	0	1	0	1	0	0	0	0	0	0	0	0	0	1	1	0	3.01	11.22	0	8.11	1	2	15.43	2	1	1	2	4.02	19.7	56.76	51.83	4.02	10.18	17.56	106.1	10.18	39.88	53.05	42.23	55.52
C01G6.7	0	0	0	0	0	0	0	0	0	0	0	0	0	0	0	0	0	0	0	0	0	0	0	0	0	1	2	0	0	0	0	4.02	3.01	0	0	1	3.01	0	3.01	1	1	1	0	1	2	2	0	4.02	4.02
C01G6.8	1	0	0	0	0	0	0	0	1	0	0	0	0	0	0	0	0	0	0	0	0	0	0	0	0	9.14	8.11	1	12.27	1	4.02	5.04	3.01	0	0	0	4.02	27.36	69.54	39.88	3.01	4.02	3.01	53.05	4.02	5.04	13.32	11.22	10.18
C01G6.9	0	0	0	0	0	0	0	0	0	0	0	0	0	0	0	0	0	0	0	0	0	0	0	0	0	0	0	0	0	0	0	0	0	0	0	0	0	0	1	1	0	0	0	1	0	0	0	0	2
C01G8.1	1	1	1	1	1	4.02	2	2	27.36	0	2	4.02	0	0	3.01	0	1	0	1	0	4.02	0	3.01	1	6.06	11.22	9.14	7.08	22.96	10.18	6.06	18.63	22.96	11.22	12.27	9.14	64.35	250.6	781.9	638.92	84.38	89.99	64.35	297.18	44.59	84.38	103.1	66.93	94.29
C01G8.2	0	0	0	0	0	0	0	0	0	0	0	0	0	0	0	0	0	0	0	0	0	0	0	0	0	1	0	0	5.04	0	0	4.02	1	1	0	0	0	3.01	14.37	11.22	4.02	5.04	5.04	20.78	1	8.11	12.27	4.02	9.14
C01G8.3	0	0	2	0	0	0	1	0	9.14	1	0	3.01	0	0	0	0	0	0	0	0	0	0	0	0	0	9.14	6.06	2	16.49	0	3.01	21.87	10.18	2	6.06	3.01	19.7	30.72	116.91	147.01	22.96	29.59	27.36	163.49	18.63	50.61	97.19	61.8	74.84
C01G8.4	0	0	0	0	0	0	0	0	0	0	0	0	0	0	0	0	0	0	0	0	1	0	0	0	0	3.01	4.02	0	7.08	0	0	4.02	1	0	0	0	3.01	8.11	43.41	38.72	10.18	10.18	4.02	50.61	8.11	19.7	24.05	11.22	15.43
C01G8.5	1	1	3.01	5.04	1	2	8.11	4.02	58.01	1	2	17.56	2	4.02	3.01	1	2	0	2	1	6.06	0	5.04	6.06	11.22	45.79	43.41	6.06	64.35	10.18	12.27	242.74	118.49	39.88	89.99	24.05	133.19	126.55	565.41	383.79	58.01	61.8	82.99	627.03	73.5	306.95	539.41	455.81	615.67
C01G8.6	0	0	0	0	0	0	0	1	1	0	0	1	0	0	1	0	0	0	1	0	0	0	0	0	0	4.02	1	0	5.04	0	0	4.02	3.01	4.02	0	1	5.04	15.43	76.18	68.23	16.49	16.49	21.87	208.94	19.7	81.61	154.2	133.19	206.69
C01H6.1	0	0	0	0	0	0	0	0	0	0	0	0	0	0	0	0	0	0	0	0	0	0	0	0	0	3.01	5.04	0	6.06	0	0	0	0	0	0	0	0	0	0	0	0	0	0	0	0	0	0	0	0
C01H6.2	0	0	0	0	0	0	0	0	0	0	0	0	0	0	0	0	0	0	0	0	0	0	0	0	0	0	1	0	1	1	0	1	2	0	0	0	0	0	2	4.02	0	0	0	1	0	1	4.02	4.02	1
C01H6.3	0	0	0	0	0	0	0	0	0	0	0	0	0	0	0	0	0	0	0	0	0	0	0	0	0	0	0	0	7.08	0	0	1	0	1	0	0	0	0	1	0	0	0	0	1	0	0	0	0	0
C01H6.4	0	0	0	0	0	0	0	0	0	0	0	0	0	0	0	0	0	0	0	0	0	0	0	0	1	0	0	0	2	0	0	8.11	0	0	2	0	0	0	1	1	0	1	1	4.02	0	2	7.08	6.06	4.02
C01H6.5	0	0	2	0	1	2	1	1	14.37	0	0	6.06	3.01	2	1	0	0	0	1	0	3.01	1	0	0	1	9.14	7.08	5.04	14.37	5.04	4.02	12.27	18.63	9.14	7.08	6.06	25.15	46.98	222.88	123.3	32.98	29.59	30.72	187.28	37.56	92.85	109.15	64.35	94.29
C01H6.6	0	0	0	0	0	0	0	0	0	0	0	0	0	0	0	0	0	0	0	0	0	0	0	0	0	1	0	0	0	0	0	0	0	0	0	0	0	0	0	0	0	0	1	2	1	1	0	1	1
C01H6.7	0	0	0	0	0	0	0	0	0	0	0	0	0	0	0	0	0	0	0	0	0	0	0	0	0	2	1	0	4.02	1	0	2	3.01	2	0	2	13.32	37.56	134.88	89.99	24.05	29.59	35.26	85.77	22.96	41.05	37.56	27.36	35.26
C01H6.8	0	0	0	0	0	0	0	0	0	0	0	0	0	0	0	0	0	0	0	0	0	0	0	0	0	3.01	2	0	6.06	1	0	6.06	0	0	0	0	0	0	7.08	1	0	0	1	3.01	0	1	7.08	3.01	4.02
C01H6.9	0	0	0	0	0	0	0	0	2	0	0	0	0	0	0	0	0	0	0	0	0	0	1	0	0	0	1	0	0	0	0	0	0	0	1	2	4.02	11.22	37.56	41.05	12.27	21.87	14.37	28.48	7.08	21.87	13.32	18.63	24.05
C02A12.1	0	0	0	0	0	0	0	0	0	0	0	0	0	0	0	0	0	0	0	0	0	0	0	0	0	0	0	0	1	0	0	0	0	0	0	0	0	0	0	0	0	0	0	0	0	0	0	0	1
C02A12.10	0	0	0	0	0	0	0	0	0	0	0	0	0	0	0	0	0	0	0	0	0	0	0	0	0	0	0	0	0	0	0	0	0	1	0	0	0	0	0	0	0	0	0	0	0	0	0	0	0
C02A12.2	0	0	0	0	0	0	0	0	0	0	0	0	0	0	0	0	0	0	0	0	0	0	0	0	0	0	1	0	0	0	0	0	0	0	0	0	0	0	0	0	0	0	0	0	0	0	0	0	0
C02A12.4	0	0	0	0	0	0	0	0	0	0	0	0	0	0	0	0	0	0	0	0	0	0	0	0	0	0	0	0	0	0	0	56.76	18.63	0	0	0	0	1	0	0	0	0	0	1	0	0	0	0	0
C02A12.5	0	0	0	0	0	0	0	0	0	0	0	0	0	0	0	0	0	0	0	0	0	0	0	0	0	0	0	0	0	0	0	0	0	0	1	0	0	0	0	0	0	0	0	1	0	0	0	0	0
C02A12.6	0	0	0	0	0	0	0	0	0	0	0	0	0	0	0	0	0	0	0	0	0	0	0	0	0	0	0	0	0	0	0	0	0	0	0	0	0	0	1	0	0	0	0	0	0	0	0	0	0
C02A12.8	0	0	0	0	0	0	0	0	0	0	0	0	0	0	0	0	0	0	0	0	0	0	0	0	0	0	0	0	0	0	0	0	0	1	0	0	0	0	0	0	0	0	0	0	0	0	0	0	0
C02B10.1	0	0	1	0	0	0	2	0	2	0	0	0	0	0	1	0	0	0	0	0	0	0	0	0	0	48.18	9.14	2	54.28	3.01	0	34.12	18.63	0	8.11	2	11.22	15.43	64.35	81.61	8.11	26.26	9.14	145.24	5.04	72.18	121.69	85.77	112.22
C02B10.2	1	0	0	1	0	0	0	0	8.11	0	0	3.01	0	0	0	0	0	0	0	0	1	0	0	0	0	8.11	1	1	10.18	5.04	0	15.43	6.06	2	7.08	2	7.08	37.56	179.1	161.61	27.36	43.41	46.98	206.69	21.87	77.53	50.61	37.56	70.85
C02B10.3	0	0	0	0	0	0	0	0	1	0	0	0	0	0	0	0	0	0	0	0	0	0	1	0	1	13.32	9.14	2	82.99	0	0	9.14	3.01	0	2	1	2	2	3.01	5.04	2	0	0	6.06	1	2	2	9.14	17.56
C02B10.4	0	0	2	2	0	0	1	1	6.06	0	1	3.01	1	0	0	0	0	0	0	0	2	1	1	1	1	11.22	6.06	2	13.32	5.04	2	30.72	12.27	13.32	8.11	5.04	35.26	72.18	300.4	245.33	43.41	69.54	84.38	383.79	81.61	143.48	215.82	148.79	189.37
C02B10.5	0	1	0	2	0	1	0	2	6.06	0	1	3.01	0	0	0	0	0	0	0	1	2	0	2	0	1	1	8.11	3.01	15.43	2	4.02	17.56	13.32	10.18	7.08	3.01	19.7	46.98	191.47	181.12	19.7	35.26	25.15	202.25	17.56	91.42	104.6	72.18	85.77
C02B4.1	0	0	0	0	0	0	0	0	0	0	0	0	0	0	0	0	0	0	0	0	0	0	0	0	0	0	0	0	0	0	0	0	0	0	0	0	0	0	1	0	0	0	0	1	1	0	1	0	0
C02B4.2	0	0	0	0	0	0	0	0	0	0	0	0	0	0	0	0	0	0	1	0	0	0	1	0	1	2	2	0	9.14	1	1	5.04	0	0	2	0	6.06	7.08	15.43	10.18	2	2	1	17.56	3.01	4.02	5.04	8.11	14.37
C02B4.4	0	0	0	0	0	0	0	0	0	0	0	0	0	0	0	0	0	0	0	0	0	0	0	0	0	1	0	0	42.23	0	0	1	0	0	0	0	0	0	1	1	0	0	0	0	0	0	0	0	0
C02B8.1	0	0	0	0	0	0	0	0	0	0	0	0	0	0	0	0	0	0	0	0	0	0	0	0	0	0	0	0	0	0	0	0	0	0	0	0	1	2	1	1	0	0	0	2	0	1	2	3.01	2
C02B8.3	0	0	0	0	0	0	0	0	0	0	0	0	0	0	0	0	0	0	0	0	0	0	0	0	0	0	0	1	9.14	7.08	0	0	0	0	0	0	0	0	0	5.04	0	0	1	0	0	0	0	0	0
C02B8.4	0	0	0	0	0	0	0	0	0	0	0	0	0	0	0	0	0	0	0	0	0	0	0	0	0	1	0	0	0	0	0	1	0	0	0	0	0	0	2	0	0	0	0	0	0	0	1	0	19.7
C02B8.5	0	0	0	0	0	0	0	0	0	0	0	0	0	0	0	0	0	0	0	0	0	0	0	0	0	4.02	0	0	1	0	0	1	1	0	1	1	0	0	0	0	0	0	0	0	0	0	0	0	3.01
C02B8.6	0	0	0	0	0	0	0	0	0	0	0	0	0	0	0	0	0	0	0	0	0	0	0	0	1	1	0	0	11.22	0	0	14.37	3.01	2	0	3.01	2	2	16.49	16.49	1	1	1	15.43	2	3.01	9.14	6.06	11.22
C02C2.1	0	0	0	0	0	0	1	0	0	0	0	0	0	0	0	0	0	0	0	0	0	0	4.02	0	0	4.02	4.02	0	1	0	0	7.08	0	0	0	0	1	0	4.02	7.08	0	1	1	6.06	2	0	2	3.01	5.04
C02C2.3	0	0	0	0	0	0	0	0	0	0	0	0	0	0	0	0	0	0	0	0	0	0	0	0	0	0	0	0	0	0	0	0	0	1	19.7	0	0	0	1	0	0	0	0	3.01	0	0	26.26	9.14	0
C02C2.4	0	0	0	0	0	0	1	0	0	0	0	0	0	0	0	0	0	0	0	0	0	0	0	0	0	0	0	0	0	0	1	21.87	2	1	0	0	1	0	4.02	0	0	1	1	1	1	0	5.04	0	2
C02C2.5	0	0	0	0	0	0	0	0	0	0	0	0	0	0	0	0	0	0	0	0	0	0	0	0	1	0	0	0	0	0	0	1	0	0	0	0	0	0	1	0	0	2	0	2	0	0	6.06	1	8.11
C02C6.1	0	0	0	0	0	1	0	0	0	0	0	0	0	0	0	0	0	0	0	0	0	0	2	0	0	2	8.11	2	35.26	1	1	12.27	6.06	0	3.01	1	4.02	18.63	49.39	22.96	2	1	3.01	31.85	5.04	6.06	18.63	9.14	18.63
C02C6.2	0	0	0	1	0	0	0	0	1	0	0	0	0	0	0	0	0	0	0	0	0	0	3.01	0	0	1	2	1	16.49	1	0	2	0	0	1	1	2	0	1	4.02	0	0	1	4.02	3.01	2	1	3.01	11.22
C02C6.3	0	0	0	0	0	0	1	0	1	0	0	0	1	0	0	0	0	0	0	0	0	0	2	0	3.01	12.27	17.56	0	49.39	1	0	19.7	5.04	4.02	4.02	0	3.01	5.04	20.78	18.63	5.04	5.04	3.01	48.18	1	13.32	22.96	25.15	34.12
C02D4.2	0	0	0	0	0	0	0	0	0	0	0	0	0	0	0	0	0	0	0	0	0	0	0	0	0	2	1	0	11.22	0	0	1	0	0	0	0	0	1	1	0	0	0	0	0	0	0	0	0	2
C02D5.1	0	0	0	0	0	0	0	0	0	0	0	0	0	0	0	0	0	0	0	0	0	0	0	0	0	0	0	0	0	0	0	0	0	0	0	0	0	0	0	0	0	0	0	0	0	0	0	0	1
C02D5.2	0	0	0	0	0	0	0	0	0	0	0	0	0	0	0	0	0	0	0	0	0	0	0	0	0	0	1	0	4.02	0	0	2	1	0	0	0	0	0	0	1	0	0	0	4.02	0	1	2	0	3.01
C02D5.3	0	0	0	0	0	0	0	0	0	0	0	0	0	0	0	0	0	0	0	0	0	0	1	0	1	14.37	7.08	1	35.26	0	1	41.05	18.63	0	6.06	2	12.27	14.37	41.05	21.87	5.04	6.06	7.08	34.12	1	8.11	29.59	41.05	32.98
C02E11.1	0	0	0	0	0	0	0	1	6.06	0	0	1	1	0	0	0	0	0	1	0	1	0	2	0	1	14.37	4.02	1	63.07	0	1	101.61	17.56	3.01	3.01	2	18.63	41.05	126.55	66.93	9.14	12.27	10.18	116.91	10.18	32.98	133.19	68.23	97.19
C02E7.13	0	0	0	0	0	0	0	0	0	0	0	0	0	0	0	0	0	0	0	0	0	0	0	0	0	0	0	0	0	0	0	0	0	0	0	0	0	0	0	0	0	0	0	0	0	0	0	0	0
C02E7.3	0	0	0	0	0	0	0	0	0	0	0	0	0	0	0	0	0	0	0	0	0	0	0	0	0	0	0	0	0	0	0	0	0	0	0	0	0	0	0	0	0	0	0	0	0	0	0	0	0
C02E7.6	0	0	0	0	0	0	0	0	0	0	0	0	0	0	0	0	0	0	0	0	0	0	0	0	0	0	0	0	0	0	0	0	0	0	0	0	0	1	0	0	0	0	0	0	0	0	1	0	0
C02E7.7	0	0	0	0	0	0	0	0	0	0	0	0	0	0	0	0	0	0	0	0	0	0	0	0	0	0	0	0	0	0	0	0	0	0	0	0	0	0	0	0	0	0	0	1	0	0	1	0	0
C02F12.1	0	0	0	0	0	0	0	0	0	0	0	0	0	0	0	0	0	0	0	0	0	0	0	0	0	0	0	0	0	0	0	0	0	1	0	0	0	0	0	0	0	0	0	0	0	0	0	0	0
C02F12.10	0	0	0	0	0	0	0	0	0	0	0	0	0	0	0	0	0	0	0	0	0	0	0	0	0	0	0	0	1	0	0	0	0	0	0	0	0	0	0	0	0	0	0	2	0	0	0	7.08	17.56
C02F12.3	0	0	0	0	0	0	0	0	0	0	0	1	0	0	0	0	0	0	0	0	0	0	2	0	1	4.02	4.02	4.02	370.69	3.01	1	1	1	0	0	1	2	3.01	3.01	1	1	0	0	1	1	3.01	1	4.02	0
C02F12.4	0	0	0	0	0	0	0	0	0	0	0	0	0	0	0	0	0	0	0	0	0	0	1	0	0	4.02	0	0	0	0	0	2	2	1	0	0	3.01	11.22	38.72	17.56	5.04	2	2	22.96	1	3.01	1	2	0
C02F12.5	0	0	0	0	0	0	0	0	0	0	0	0	0	0	0	0	0	0	0	0	0	0	2	0	0	9.14	24.05	0	10.18	0	0	2	0	0	0	1	0	0	1	2	0	0	0	1	0	1	2	24.05	21.87
C02F12.7	0	0	0	0	0	0	0	0	0	0	0	0	0	0	0	0	0	0	0	0	0	0	1	1	0	5.04	5.04	1	2	1	0	4.02	2	1	0	0	1	0	3.01	4.02	0	1	1	1	1	2	7.08	1	7.08
C02F12.8	0	0	0	0	0	0	0	0	0	0	0	0	0	0	0	0	0	0	0	0	0	0	0	0	0	1	2	0	4.02	0	0	1	0	0	0	0	2	15.43	45.79	15.43	3.01	3.01	1	18.63	3.01	2	3.01	2	5.04
C02F12.9	0	0	0	0	0	0	0	0	0	0	0	0	0	0	0	0	0	0	0	0	0	0	0	0	0	0	0	0	0	0	0	0	0	0	0	0	0	0	1	0	0	0	0	0	0	0	0	0	0
C02F4.1	1	0	2	1	0	2	0	1	14.37	0	0	5.04	1	1	2	0	0	0	0	0	4.02	0	2	4.02	2	22.96	12.27	3.01	30.72	7.08	6.06	18.63	13.32	7.08	6.06	4.02	28.48	63.07	220.51	154.2	36.41	68.23	60.53	191.47	24.05	84.38	77.53	70.85	115.34
C02F4.2	0	0	0	0	0	1	0	0	1	0	0	2	0	0	0	0	1	0	0	0	0	1	1	0	0	16.49	9.14	2	78.88	4.02	1	55.52	14.37	5.04	6.06	4.02	14.37	9.14	32.98	24.05	4.02	8.11	4.02	38.72	5.04	19.7	76.18	50.61	65.64
C02F5.1	0	0	0	0	0	0	1	0	5.04	0	0	2	0	0	0	1	0	1	0	0	3.01	0	0	0	1	2	4.02	0	5.04	2	3.01	6.06	5.04	3.01	2	0	11.22	43.41	206.69	141.74	24.05	41.05	29.59	173.14	20.78	95.73	89.99	81.61	106.1
C02F5.10	0	0	0	0	0	0	0	0	0	0	0	0	0	0	0	0	0	0	0	0	0	0	0	0	0	0	0	0	0	0	0	0	0	0	0	0	0	0	2	2	0	0	1	2	2	8.11	3.01	1	3.01
C02F5.11	0	0	0	0	0	0	0	0	0	0	0	0	0	0	0	0	0	0	0	0	0	0	0	0	0	0	0	0	0	0	0	1	0	0	0	0	0	0	0	0	0	0	0	0	0	0	0	0	0
C02F5.12	0	0	0	0	0	0	0	0	0	0	0	0	0	0	0	0	0	0	0	0	0	0	0	0	0	6.06	4.02	1	12.27	0	1	5.04	0	1	0	2	6.06	3.01	8.11	6.06	1	3.01	1	17.56	0	0	6.06	5.04	9.14
C02F5.13	0	0	1	0	0	0	0	0	0	0	0	0	0	0	0	0	0	0	0	0	0	0	0	0	0	0	2	1	4.02	1	0	9.14	1	0	0	1	4.02	19.7	78.88	56.76	14.37	22.96	24.05	63.07	13.32	16.49	31.85	9.14	22.96
C02F5.14	0	0	0	0	0	0	0	0	0	0	0	0	0	0	0	0	0	0	0	0	0	0	0	0	0	17.56	3.01	0	13.32	1	0	0	1	0	0	1	0	2	1	0	0	1	1	2	1	0	0	0	1
C02F5.2	0	0	0	0	0	0	0	0	1	0	0	0	0	0	0	0	0	0	0	0	0	0	0	0	0	0	0	0	0	0	0	0	0	0	0	0	0	0	0	0	0	0	0	0	3.01	24.05	0	0	0
C02F5.3	0	1	0	1	0	1	0	0	4.02	1	0	0	0	0	0	0	0	0	0	0	1	0	0	0	0	9.14	7.08	1	18.63	1	2	32.98	10.18	6.06	3.01	3.01	17.56	39.88	152.38	136.58	26.26	41.05	27.36	230.15	20.78	116.91	145.24	120.09	103.1
C02F5.4	0	0	0	0	0	0	0	1	3.01	0	0	0	1	0	2	0	0	0	0	0	0	0	0	0	0	5.04	0	0	4.02	0	2	4.02	3.01	0	1	1	9.14	20.78	101.61	82.99	13.32	26.26	24.05	113.78	10.18	32.98	37.56	21.87	37.56
C02F5.5	0	0	0	0	0	1	0	0	1	0	0	0	0	0	0	0	0	0	0	0	0	0	0	0	0	0	0	0	0	0	0	0	0	1	0	0	0	1	0	1	0	0	1	1	2	69.54	3.01	0	0
C02F5.6	0	0	0	0	0	0	0	0	0	0	0	0	0	0	0	0	0	0	0	0	0	0	0	0	0	0	0	0	3.01	0	0	0	0	0	0	0	3.01	5.04	25.15	27.36	3.01	4.02	6.06	36.41	6.06	27.36	21.87	17.56	15.43
C02F5.7	0	0	0	0	0	0	0	0	0	0	0	0	0	0	0	0	0	0	0	0	0	0	0	0	0	0	0	0	0	0	0	0	0	0	0	0	0	1	2	0	0	0	0	1	0	1	0	0	1
C02F5.8	0	0	0	0	0	0	0	0	0	0	0	0	0	0	0	0	0	0	0	0	0	0	0	0	0	1	0	0	0	0	1	1	0	0	0	0	0	0	1	0	0	0	0	0	0	0	0	0	1
C02F5.9	0	0	0	0	1	0	3.01	2	25.15	0	1	3.01	1	3.01	1	0	0	0	0	0	9.14	0	4.02	1	4.02	15.43	22.96	6.06	41.05	11.22	10.18	88.58	38.72	16.49	16.49	6.06	48.18	141.74	515.81	379.35	50.61	94.29	87.17	556.45	50.61	215.82	275.75	240.17	287.78
C02G6.1	0	0	0	0	0	0	0	0	0	0	0	0	0	0	0	0	0	0	0	0	0	0	0	0	0	0	0	0	0	0	0	0	0	0	0	0	1	0	0	1	0	0	0	0	0	0	0	1	0
C02G6.3	0	0	0	0	0	0	0	0	0	0	0	0	0	0	0	0	0	0	0	0	0	0	0	0	0	1	0	0	1	0	0	0	0	0	0	0	0	0	0	0	0	0	0	0	0	0	0	1	1
C02H6.1	0	0	0	0	0	0	0	0	0	0	0	0	0	0	0	0	0	0	0	0	0	0	0	0	0	1	0	0	0	0	0	0	0	0	0	0	0	0	0	1	0	0	0	0	0	0	0	0	0
C02H6.2	0	0	0	0	0	0	0	0	0	0	0	0	0	0	0	0	0	0	0	0	0	0	0	0	0	0	0	0	0	0	0	1	0	0	1	0	1	0	0	0	0	1	0	0	0	0	1	2	1
C02H7.1	0	0	0	0	0	0	0	0	0	0	0	0	0	0	0	0	0	0	0	0	0	0	0	0	0	0	2	1	5.04	0	0	0	0	0	0	0	0	0	0	0	0	0	2	1	1	1	0	1	0
C02H7.2	0	0	0	0	0	0	0	0	0	0	0	0	0	0	0	0	0	0	0	0	0	0	0	0	0	0	0	0	1	0	0	0	0	0	0	0	0	1	0	0	1	0	0	0	0	0	0	0	2
C02H7.3	0	0	0	0	0	0	0	0	0	0	0	0	0	0	0	0	0	0	0	0	0	0	0	0	0	1	1	1	3.01	0	0	5.04	2	0	0	0	1	3.01	2	3.01	0	1	0	2	1	5.04	2	4.02	8.11
C03A3.1	0	0	0	0	0	0	0	0	0	0	0	0	0	0	0	0	0	0	0	0	0	0	0	0	0	0	0	0	1	1	0	0	0	0	0	0	0	0	0	0	0	0	0	0	0	0	0	0	0
C03A3.2	0	0	0	0	0	1	0	1	6.06	0	0	3.01	0	0	0	1	0	0	0	0	1	0	0	0	0	11.22	7.08	1	21.87	0	2	64.35	17.56	6.06	5.04	2	18.63	16.49	84.38	60.53	7.08	11.22	7.08	84.38	5.04	21.87	74.84	56.76	100.13
C03A3.3	0	0	0	0	0	0	0	0	0	0	0	0	0	0	0	0	0	0	0	0	0	0	0	0	0	0	0	0	0	0	0	0	0	0	0	0	0	0	0	0	0	0	0	0	0	0	0	0	0
C03A7.11	0	0	0	0	0	0	0	0	0	0	0	0	0	0	0	0	0	0	0	0	0	0	0	0	0	0	0	0	0	0	0	0	0	0	0	0	0	0	1	1	0	3.01	0	2	0	0	5.04	1	1
C03A7.12	0	0	0	0	0	0	0	0	0	0	0	0	0	0	0	0	0	0	0	0	0	0	1	0	0	0	0	0	0	0	0	3.01	0	1	0	1	1	0	4.02	2	0	0	0	2	3.01	1	10.18	7.08	2
C03A7.13	0	0	0	0	0	0	0	0	0	0	0	0	0	0	0	0	0	0	0	0	0	0	0	0	0	0	0	0	0	0	0	0	0	0	0	0	0	0	0	0	0	0	0	0	0	0	0	0	0
C03A7.2	0	0	0	0	0	0	0	0	0	0	0	0	0	0	0	0	0	0	0	0	0	1	0	0	0	0	0	0	1	0	0	0	1	0	0	0	0	2	0	0	1	3.01	0	0	2	3.01	1	3.01	9.14
C03A7.6	0	0	0	0	0	0	0	0	0	0	0	0	0	0	0	0	0	0	0	0	0	0	0	0	0	0	0	0	0	0	0	0	0	0	0	0	0	0	0	0	0	0	0	0	0	0	0	0	0
C03B1.10	0	0	0	0	0	0	0	0	0	0	0	0	0	0	0	0	0	0	0	0	0	0	0	0	0	0	0	0	0	0	0	0	0	0	0	0	0	0	0	0	0	0	0	0	0	0	0	0	0
C03B1.12	0	0	0	1	0	0	2	1	16.49	0	1	6.06	0	0	2	0	0	0	0	1	5.04	0	2	2	3.01	42.23	17.56	7.08	69.54	6.06	3.01	200.06	84.38	15.43	46.98	20.78	88.58	97.19	306.95	161.61	32.98	54.28	41.05	334.98	44.59	84.38	269.95	165.39	218.15
C03B1.13	0	0	0	0	0	0	0	0	0	0	0	0	0	0	0	0	0	0	0	0	0	0	0	0	0	0	0	0	0	0	0	5.04	2	0	0	0	1	0	5.04	1	0	0	0	5.04	1	0	13.32	6.06	6.06
C03B1.14	0	0	0	0	0	0	0	0	0	0	0	0	0	0	0	0	0	0	0	0	0	0	0	0	0	1	0	1	2	0	1	11.22	5.04	0	1	0	3.01	1	6.06	2	0	1	2	4.02	1	2	9.14	6.06	8.11
C03B1.2	0	0	0	0	0	0	0	0	0	0	0	0	0	0	0	0	0	0	0	0	0	0	0	0	0	0	0	0	0	0	1	0	0	0	0	0	0	0	0	0	0	0	0	0	0	0	0	0	0
C03B1.4	0	0	0	0	0	0	0	0	0	0	0	0	0	0	0	0	0	0	0	0	0	0	0	0	0	0	0	0	0	0	0	0	0	0	0	0	0	0	0	1	0	0	0	0	0	0	0	0	0
C03B1.5	0	0	0	0	0	0	0	0	0	0	0	0	0	0	0	0	0	0	0	0	0	0	0	0	0	0	0	0	0	0	0	0	0	0	0	0	0	0	0	0	0	0	0	0	0	0	0	0	0
C03B1.6	0	0	0	0	0	0	0	0	0	0	0	0	0	0	0	0	0	0	0	0	0	0	0	0	0	0	0	0	0	0	0	0	0	0	0	0	0	0	0	0	0	0	0	0	0	0	0	0	0
C03B1.7	0	0	0	0	0	0	0	0	0	0	0	0	0	0	0	0	0	0	0	0	0	0	0	0	0	2	0	0	2	2	0	3.01	0	0	0	0	4.02	0	4.02	4.02	2	2	0	5.04	1	2	4.02	6.06	4.02
C03B8.1	0	0	0	0	0	0	0	0	0	0	0	0	0	0	0	0	0	0	0	0	0	0	0	0	0	0	0	0	0	0	0	0	0	0	0	0	0	0	0	1	0	0	0	2	2	6.06	1	0	0
C03B8.2	0	0	0	0	0	0	0	0	0	0	0	0	0	0	0	0	0	0	0	0	0	0	0	0	0	0	0	0	0	0	0	0	0	0	0	0	0	0	0	0	0	0	0	0	0	0	1	0	1
C03B8.4	0	0	1	0	1	0	1	0	4.02	0	0	1	0	0	0	0	0	0	0	0	0	0	0	1	3.01	11.22	4.02	0	17.56	1	0	12.27	4.02	3.01	2	3.01	8.11	32.98	145.24	107.62	27.36	29.59	36.41	92.85	18.63	73.5	72.18	65.64	97.19
C03C10.1	2	1	0	2	2	1	7.08	2	50.61	1	0	20.78	1	1	2	1	0	0	1	1	10.18	1	12.27	5.04	20.78	106.1	73.5	8.11	161.61	22.96	20.78	183.16	101.61	45.79	76.18	32.98	150.58	208.94	627.03	474.28	101.61	101.61	116.91	724.89	113.78	474.28	594.37	467.97	539.41
C03C10.2	0	0	0	0	0	0	0	0	1	0	0	0	0	0	0	0	0	0	0	0	0	0	0	0	0	0	0	0	1	0	0	0	0	0	1	0	0	0	0	0	0	0	0	2	2	10.18	0	0	0
C03C10.3	1	0	2	1	0	0	0	1	8.11	0	0	5.04	1	0	0	0	0	0	0	0	1	0	1	0	2	3.01	6.06	1	11.22	2	1	6.06	4.02	7.08	3.01	3.01	44.59	189.37	508.4	433.08	74.84	50.61	53.05	303.65	30.72	55.52	103.1	73.5	88.58
C03C10.4	0	0	0	0	0	0	0	1	0	0	0	0	0	0	0	0	0	0	0	0	0	0	0	0	0	1	0	0	0	0	0	0	0	0	0	0	0	4.02	26.26	13.32	2	8.11	1	30.72	4.02	5.04	4.02	0	5.04
C03C10.5	0	0	0	0	0	0	0	0	0	0	0	0	0	0	0	0	0	0	0	0	0	0	0	0	0	0	0	0	0	0	0	0	0	0	0	0	0	0	0	0	0	0	0	0	0	0	0	0	0
C03C10.7	0	0	0	0	0	0	0	0	0	0	0	0	0	0	0	0	0	0	0	0	0	0	0	0	0	0	0	0	0	0	0	0	0	0	0	0	0	0	0	0	0	0	0	0	0	0	1	1	0
C03C11.1	0	0	0	0	0	0	0	0	0	0	0	0	0	0	0	0	0	0	0	0	0	0	0	0	0	0	0	0	0	0	0	0	0	0	0	0	0	0	0	1	0	0	0	0	1	24.05	0	1	1
C03C11.2	0	0	0	0	0	0	0	0	0	0	0	0	0	0	0	0	0	0	0	0	0	0	0	0	0	0	0	0	0	0	0	0	0	0	0	0	0	0	3.01	2	0	0	0	6.06	0	1	1	0	0
C03D6.1	0	0	0	0	0	0	0	0	0	0	0	0	0	0	0	0	0	0	0	0	0	0	0	0	0	0	1	0	1	0	0	0	1	0	0	0	0	0	0	1	0	0	0	0	0	0	3.01	1	0
C03D6.3	0	0	0	0	0	0	0	0	1	0	0	0	0	0	0	0	0	0	0	0	0	0	1	0	1	0	3.01	0	4.02	0	1	3.01	0	1	0	0	5.04	11.22	76.18	37.56	7.08	9.14	12.27	68.23	7.08	36.41	29.59	27.36	38.72
C03D6.4	0	0	0	0	0	0	0	1	2	0	0	2	0	1	0	0	0	0	0	0	1	0	1	1	0	4.02	5.04	0	8.11	4.02	5.04	5.04	5.04	2	3.01	1	11.22	38.72	143.48	115.34	24.05	32.98	35.26	140	24.05	74.84	64.35	49.39	70.85
C03D6.5	0	0	0	0	0	0	1	0	1	0	0	0	0	0	0	0	0	0	0	0	0	0	0	0	0	1	0	0	0	0	0	1	1	0	0	0	2	9.14	41.05	44.59	6.06	12.27	8.11	66.93	3.01	17.56	19.7	11.22	31.85
C03D6.6	0	0	0	0	0	0	0	1	2	0	0	2	0	0	0	0	0	0	0	0	1	0	0	0	0	1	0	0	2	1	0	0	2	0	0	0	6.06	18.63	94.29	64.35	9.14	27.36	11.22	34.12	4.02	25.15	6.06	0	8.11
C03D6.8	0	0	0	0	0	0	0	1	0	0	0	0	0	0	0	0	0	0	0	0	0	1	0	0	0	3.01	3.01	0	9.14	4.02	0	14.37	4.02	2	3.01	1	10.18	31.85	106.1	85.77	19.7	21.87	18.63	167.31	11.22	97.19	50.61	88.58	97.19
C03E10.3	0	0	0	0	0	0	0	0	0	0	0	0	0	0	0	0	0	0	0	0	0	0	0	0	0	0	0	0	2	0	0	0	0	0	0	0	0	0	0	1	0	0	0	1	0	2	1	0	3.01
C03E10.4	0	1	0	1	1	2	1	2	16.49	0	2	8.11	3.01	0	0	0	0	0	0	1	2	0	0	2	2	19.7	19.7	7.08	46.98	6.06	5.04	22.96	22.96	17.56	12.27	7.08	38.72	81.61	242.74	189.37	36.41	59.27	51.83	247.95	45.79	109.15	126.55	123.3	200.06
C03E10.5	0	0	0	0	0	0	0	0	0	0	0	0	0	0	0	0	0	0	0	0	0	0	0	0	0	1	1	0	0	1	0	0	0	2	0	0	1	0	1	0	2	0	1	2	0	7.08	159.74	30.72	1
C03E10.6	0	0	0	0	0	0	0	0	0	0	0	0	0	0	0	0	0	0	0	0	0	0	0	0	0	0	0	0	0	0	0	0	0	0	0	0	0	0	0	0	0	0	0	0	0	0	43.41	5.04	0
C03F11.1	0	0	0	0	0	0	0	0	0	0	0	0	0	0	0	0	0	0	0	0	0	0	0	0	0	0	0	0	0	0	0	0	0	0	0	0	0	0	0	0	0	0	0	0	0	0	0	0	1
C03F11.2	0	0	0	0	0	0	0	0	0	0	0	0	0	0	0	0	0	0	0	0	0	0	0	0	0	0	0	0	0	0	0	0	0	0	0	0	0	0	0	0	0	0	0	0	0	0	0	0	0
C03F11.3	0	0	0	0	0	0	0	0	0	0	0	0	0	0	0	0	0	0	0	0	0	0	0	0	0	1	0	0	1	0	1	22.96	10.18	2	8.11	1	6.06	1	26.26	12.27	0	2	0	38.72	5.04	11.22	65.64	31.85	39.88
C03F11.4	0	0	0	0	0	0	0	0	0	0	0	0	0	0	0	0	0	0	0	0	0	0	0	0	1	1	2	2	3.01	0	0	1	1	0	1	1	0	1	1	2	0	0	0	9.14	4.02	2	3.01	12.27	3.01
C03G5.1	0	0	1	1	0	2	3.01	0	12.27	2	1	1	0	0	0	1	0	0	0	0	1	0	7.08	1	8.11	113.78	66.93	4.02	167.31	14.37	4.02	128.2	69.54	16.49	25.15	5.04	50.61	46.98	150.58	104.6	17.56	25.15	29.59	141.74	29.59	78.88	247.95	148.79	220.51
C03G5.10	0	0	0	0	0	0	0	0	0	0	0	0	0	0	0	0	0	0	0	0	0	0	0	0	0	0	0	0	0	2	1	0	0	0	0	0	0	0	0	0	0	0	0	0	0	0	0	0	0
C03G5.11	0	0	0	0	0	0	0	0	0	0	0	0	0	0	0	0	0	0	0	0	0	0	0	0	0	0	0	0	15.43	28.48	11.22	0	0	0	0	0	1	0	0	1	0	0	0	0	0	0	0	1	0
C03G5.2	0	0	0	0	0	0	0	0	0	0	0	0	0	0	0	0	0	0	0	0	0	0	0	0	0	0	0	0	0	6.06	1	0	0	0	0	0	0	0	0	1	0	0	0	0	0	0	0	0	0
C03G5.7	0	0	0	0	0	0	0	0	0	0	0	0	0	0	0	0	0	0	0	0	0	0	0	0	0	3.01	9.14	3.01	72.18	5.04	2	1	0	0	0	1	0	0	2	0	1	0	0	0	0	0	2	4.02	3.01
C03G5.8	0	0	0	0	0	0	0	0	0	0	0	0	0	0	0	0	0	0	0	0	0	0	0	0	0	0	0	0	1	5.04	1	0	0	0	0	0	0	1	0	0	0	0	0	0	0	0	0	0	0
C03G6.10	0	0	0	0	0	0	0	0	0	0	0	0	0	0	0	0	0	0	0	0	0	0	1	0	0	0	0	0	0	0	0	0	0	0	0	0	0	0	0	0	0	0	0	1	0	0	0	1	0
C03G6.12	0	0	0	0	0	0	0	0	0	0	0	0	0	0	0	0	0	0	0	0	0	0	0	0	0	0	0	0	0	0	0	0	0	0	0	0	0	0	0	0	0	0	0	0	0	0	0	0	0
C03G6.14	0	0	0	0	0	0	0	0	0	0	0	0	0	0	0	0	0	0	0	0	0	0	0	0	0	0	0	0	0	0	0	0	0	0	0	0	0	0	0	0	0	0	0	0	0	0	0	1	0
C03G6.15	0	0	0	0	0	0	1	0	2	0	0	0	0	0	1	0	0	0	0	0	0	0	0	1	0	0	0	0	2	0	0	89.99	15.43	5.04	6.06	5.04	11.22	5.04	60.53	21.87	4.02	10.18	1	38.72	12.27	18.63	183.16	80.24	69.54
C03G6.16	0	0	0	0	0	0	0	0	0	0	0	0	0	0	0	0	0	0	0	0	0	0	0	0	0	1	0	0	0	0	0	0	0	0	0	0	0	0	0	0	0	0	0	0	0	0	0	0	0
C03G6.17	0	0	0	0	0	0	0	0	0	0	0	0	0	0	0	0	0	0	0	0	0	0	5.04	0	0	17.56	12.27	1	16.49	1	0	1	0	0	1	0	0	0	0	0	0	0	1	0	0	0	0	0	1
C03G6.19	0	0	0	0	0	0	0	0	1	0	0	0	0	0	0	0	0	0	1	0	2	0	3.01	0	0	19.7	13.32	0	22.96	0	0	20.78	3.01	0	1	2	5.04	4.02	13.32	8.11	2	1	6.06	22.96	2	6.06	32.98	37.56	124.92
C03G6.2	0	0	0	0	0	0	0	0	0	0	0	0	0	0	0	0	0	0	0	0	0	0	0	0	0	0	0	0	1	0	0	0	0	0	0	0	0	0	0	0	0	0	0	0	0	0	0	0	0
C03G6.3	0	0	0	0	0	0	0	0	0	0	0	0	0	0	0	0	0	0	0	0	0	0	0	0	1	3.01	0	0	2	2	0	0	5.04	1	1	1	1	0	1	1	0	0	0	6.06	1	3.01	2	2	3.01
C03G6.5	0	0	0	0	0	0	0	0	0	0	0	0	0	0	0	0	0	0	0	0	0	0	0	0	0	0	0	0	1	1	0	1	2	0	0	0	0	0	2	0	0	0	0	3.01	0	2	5.04	1	1
C03G6.7	0	0	0	0	0	0	0	0	0	0	0	0	0	0	0	0	0	0	0	0	0	0	0	0	0	0	0	0	0	0	0	0	1	0	0	0	0	0	0	0	0	0	0	0	0	0	0	0	0
C03G6.8	0	0	0	0	0	0	0	0	0	0	0	0	0	0	0	0	0	0	0	0	0	0	0	0	0	0	0	0	1	0	0	0	0	0	0	0	0	0	0	0	0	0	0	0	0	0	0	1	0
C03G6.9	0	0	0	0	0	0	0	0	0	0	0	0	0	0	0	0	0	0	0	0	0	0	0	0	0	0	0	0	0	0	0	0	0	0	0	0	0	0	0	1	1	0	0	0	0	0	0	0	0
C03H12.1	0	0	0	0	0	0	0	0	0	0	0	0	0	0	0	0	0	0	0	0	0	0	0	0	0	3.01	1	1	2	0	0	2	3.01	0	1	0	3.01	1	13.32	1	0	3.01	1	9.14	0	2	8.11	16.49	8.11
C03H5.1	0	0	0	0	0	0	0	0	0	0	0	0	0	0	0	0	0	0	0	0	0	0	0	0	0	0	0	0	0	0	0	2	0	1	0	0	1	0	3.01	0	0	0	0	10.18	2	1	15.43	5.04	5.04
C03H5.2	0	0	0	0	0	0	1	0	5.04	0	0	1	1	0	0	1	0	0	0	0	0	0	0	1	1	7.08	9.14	0	34.12	4.02	4.02	43.41	15.43	1	12.27	2	14.37	16.49	134.88	123.3	13.32	16.49	17.56	232.62	14.37	88.58	163.49	103.1	140
C03H5.3	0	0	0	0	0	0	0	0	0	0	0	0	0	0	0	0	0	0	0	0	0	0	0	0	1	1	0	0	3.01	0	1	4.02	4.02	1	0	1	4.02	12.27	51.83	64.35	11.22	22.96	14.37	100.13	3.01	39.88	36.41	35.26	54.28
C03H5.4	0	0	0	0	0	0	0	0	0	0	0	0	0	0	0	0	0	0	0	0	0	0	0	0	0	0	0	0	0	0	0	0	0	0	0	0	1	0	0	0	0	0	0	0	0	0	0	0	0
C03H5.5	0	0	0	0	0	0	0	0	0	0	0	0	0	0	0	0	0	0	0	0	0	0	0	0	0	13.32	10.18	0	12.27	1	0	6.06	4.02	0	2	2	0	7.08	12.27	7.08	1	3.01	2	22.96	2	10.18	6.06	12.27	14.37
C03H5.6	0	0	0	0	0	0	0	0	0	0	0	0	0	0	0	0	0	0	0	0	0	0	0	0	0	0	1	0	0	0	0	0	0	0	0	0	0	0	0	0	0	0	0	0	0	0	0	0	0
C03H5.7	0	0	0	0	0	0	0	0	0	0	0	0	0	0	0	0	0	0	0	0	0	0	0	0	0	0	0	0	8.11	0	0	0	0	0	0	0	0	2	0	0	0	0	0	0	0	0	2	0	0
C04A11.1	0	0	0	0	0	0	0	0	0	0	0	0	0	0	0	0	0	0	0	0	0	0	0	0	0	2	1	0	2	0	0	0	0	0	0	0	0	0	0	0	0	1	0	1	0	3.01	22.96	7.08	4.02
C04A11.2	0	0	0	0	0	0	0	0	0	0	0	0	0	0	0	0	0	0	0	0	0	0	0	0	0	1	0	0	0	0	0	0	0	0	0	0	0	0	5.04	4.02	1	0	0	2	0	1	1	0	0
C04A11.3	0	0	0	0	0	0	0	0	0	0	0	0	0	0	0	0	0	0	0	0	0	0	0	0	0	4.02	0	0	1	1	1	3.01	1	0	0	0	2	5.04	7.08	5.04	4.02	4.02	1	12.27	1	1	6.06	3.01	11.22
C04A11.4	0	0	0	0	0	0	0	0	1	0	0	0	0	0	0	0	0	0	0	0	0	0	0	0	0	2	1	0	9.14	0	0	6.06	3.01	1	0	1	2	8.11	19.7	16.49	1	3.01	2	31.85	4.02	4.02	12.27	17.56	20.78
C04A11.5	0	0	0	0	0	0	0	0	0	0	0	0	0	0	0	0	0	0	0	0	0	0	0	0	0	0	0	0	0	0	0	0	0	0	0	0	0	0	0	0	0	0	0	0	0	0	2	1	1
C04A2.1	0	0	0	0	0	0	0	0	0	0	0	0	0	0	0	0	0	0	0	0	0	0	2	0	0	1	2	0	8.11	1	0	7.08	1	0	0	0	1	1	7.08	5.04	0	0	1	10.18	0	6.06	17.56	14.37	10.18
C04A2.3	0	0	1	2	0	0	1	0	14.37	0	2	3.01	2	0	1	1	1	0	0	0	8.11	0	0	2	3.01	19.7	18.63	3.01	42.23	1	2	41.05	22.96	12.27	8.11	7.08	31.85	123.3	397.61	297.18	50.61	61.8	63.07	281.7	31.85	140	165.39	106.1	154.2
C04A2.7	0	1	0	1	0	1	1	1	5.04	1	0	2	0	0	1	0	1	0	0	0	3.01	0	1	0	0	4.02	3.01	1	11.22	1	1	3.01	6.06	3.01	6.06	2	10.18	49.39	303.65	175.11	21.87	44.59	43.41	222.88	27.36	58.01	69.54	58.01	56.76
C04B4.1	0	0	0	0	0	0	0	0	0	0	0	0	0	0	0	0	0	0	0	0	0	0	0	0	0	0	0	0	0	0	0	0	0	0	0	0	0	0	0	0	0	0	0	0	0	0	0	0	1
C04B4.2	1	2	0	1	0	0	3.01	0	14.37	1	0	3.01	0	1	1	0	1	1	0	2	4.02	0	2	0	3.01	4.02	8.11	3.01	13.32	3.01	9.14	10.18	24.05	6.06	12.27	7.08	28.48	91.42	284.72	167.31	27.36	37.56	46.98	230.15	36.41	38.72	49.39	45.79	64.35
C04B4.3	0	0	0	0	0	0	0	0	0	0	0	0	0	0	0	0	0	0	0	0	0	0	0	0	0	0	0	0	0	0	0	0	0	0	0	0	0	0	0	0	0	0	0	0	0	0	0	0	0
C04B4.4	0	0	0	0	0	0	0	0	0	0	0	0	0	0	0	0	0	0	0	0	0	0	0	0	0	0	0	0	0	0	0	0	0	0	0	1	0	0	0	0	0	0	0	0	0	0	0	1	0
C04B4.6	0	0	0	0	0	0	0	0	0	0	0	0	0	0	0	0	0	0	0	0	0	0	0	0	0	0	0	0	0	0	0	0	0	0	0	0	0	0	0	0	0	0	0	0	0	0	0	0	0
C04C11.1	0	0	0	0	0	0	0	0	0	0	0	0	0	0	0	0	0	0	0	0	0	0	0	0	0	0	0	0	0	0	0	0	0	0	0	0	0	0	0	0	0	0	0	0	0	0	0	2	15.43
C04C11.2	0	0	0	0	0	0	0	0	1	0	0	0	0	0	0	0	0	0	0	0	1	0	1	0	2	22.96	6.06	1	27.36	4.02	1	29.59	5.04	3.01	1	0	5.04	8.11	20.78	17.56	4.02	2	1	16.49	3.01	5.04	25.15	19.7	53.05
C04C3.2	0	0	0	0	0	0	0	0	0	0	0	0	0	0	0	0	0	0	0	0	0	0	0	0	1	2	1	0	2	0	0	0	0	0	0	1	0	1	0	0	0	0	0	0	1	0	0	0	0
C04C3.3	0	1	0	0	0	1	0	1	6.06	1	0	4.02	0	1	1	0	0	0	1	0	2	0	3.01	0	9.14	131.52	39.88	3.01	116.91	5.04	6.06	107.62	43.41	6.06	29.59	6.06	42.23	41.05	213.51	191.47	28.48	39.88	25.15	338.71	36.41	169.24	331.3	232.62	278.71
C04C3.5	0	0	0	0	0	0	0	0	0	0	0	0	0	0	0	0	0	0	0	0	0	0	0	0	0	0	0	0	7.08	0	0	1	0	0	0	0	0	5.04	4.02	5.04	0	0	2	13.32	0	5.04	7.08	9.14	9.14
C04C3.6	0	0	0	0	0	0	0	0	0	0	0	0	0	0	0	0	0	0	0	0	0	0	0	0	0	0	0	0	1	0	0	0	0	0	0	0	0	1	0	0	0	0	0	0	0	0	0	0	0
C04C3.7	0	0	0	0	0	0	0	0	0	0	0	0	0	0	0	0	0	0	0	0	0	0	0	0	0	0	0	0	0	0	0	0	0	0	0	0	0	0	0	0	0	0	0	0	0	0	0	0	0
C04D8.1	0	1	1	1	0	0	0	1	4.02	0	1	1	0	2	0	0	0	1	0	1	1	0	2	2	2	29.59	14.37	0	45.79	2	2	15.43	8.11	8.11	4.02	5.04	15.43	42.23	156.03	143.48	25.15	37.56	26.26	147.01	21.87	66.93	72.18	69.54	92.85
C04E12.10	0	0	0	0	0	0	0	0	0	0	0	0	0	0	0	0	0	0	0	0	0	0	0	0	0	0	0	0	0	0	0	0	0	0	0	0	0	0	0	0	0	0	0	0	0	0	0	0	0
C04E12.12	0	0	0	0	0	0	0	0	0	0	0	0	0	0	0	0	0	0	0	0	0	0	0	0	0	1	0	0	1	0	0	1	0	0	0	0	0	0	0	0	0	0	0	0	0	0	0	0	0
C04E12.2	0	0	0	0	0	0	0	0	0	0	0	0	0	0	0	0	0	0	0	0	0	0	0	0	0	0	0	0	0	0	0	0	0	1	0	0	0	0	1	1	0	0	0	0	0	0	1	0	1
C04E12.4	0	0	0	0	0	0	0	0	0	0	0	0	0	0	0	0	0	0	0	0	0	0	0	0	0	3.01	3.01	0	5.04	0	0	3.01	0	0	0	0	0	0	3.01	4.02	0	0	0	2	0	1	5.04	3.01	1
C04E12.5	0	0	0	0	0	0	0	0	0	0	0	0	0	0	0	0	0	0	0	0	0	0	0	0	0	0	0	0	0	0	0	0	0	0	0	0	0	0	0	1	0	0	0	0	0	0	0	0	0
C04E12.6	0	0	0	0	0	0	0	0	0	0	0	0	0	0	0	0	0	0	0	0	0	0	0	0	0	0	0	0	0	0	0	0	0	0	0	0	0	0	0	0	0	0	0	0	0	0	1	0	0
C04E12.7	0	0	0	0	0	0	0	0	0	0	0	0	0	0	0	0	0	0	0	0	0	0	0	0	0	1	0	0	2	0	0	0	0	0	0	0	1	2	1	2	0	0	1	1	0	0	4.02	3.01	4.02
C04E12.9	0	0	0	0	0	0	0	0	0	0	0	0	0	0	0	0	0	0	0	0	0	0	0	0	0	0	0	0	1	1	0	0	0	0	0	0	0	0	0	0	0	0	0	0	0	0	0	0	0
C04E6.10	0	0	0	0	0	0	0	0	0	0	0	0	0	0	0	0	0	0	0	0	0	0	0	0	0	0	0	0	0	0	0	0	0	0	0	0	0	0	0	0	0	0	0	0	0	0	0	0	0
C04E6.11	0	0	0	0	1	0	0	0	0	0	0	1	0	0	0	0	0	0	0	0	0	0	0	0	1	1	0	0	3.01	0	1	3.01	1	0	0	1	6.06	11.22	56.76	19.7	7.08	12.27	9.14	46.98	4.02	34.12	25.15	31.85	60.53
C04E6.13	0	0	0	0	0	0	0	0	0	0	0	0	0	0	0	0	0	0	0	0	0	0	0	0	0	0	0	1	37.56	0	1	1	0	0	1	0	0	0	1	0	0	0	3.01	0	0	0	0	0	0
C04E6.4	0	0	0	0	0	0	0	0	0	0	0	0	0	0	0	0	0	0	0	0	0	0	0	0	0	0	0	0	0	0	0	0	0	0	0	0	0	0	0	0	0	0	0	0	0	0	0	0	0
C04E6.5	0	0	0	0	0	0	0	0	0	0	0	0	0	0	0	0	0	0	0	0	0	0	0	0	0	0	0	0	1	0	0	0	0	0	0	0	0	0	0	0	0	0	0	1	0	6.06	1	0	0
C04E6.6	0	0	0	0	0	0	0	0	0	0	0	0	0	0	0	0	0	0	0	0	0	0	0	0	0	0	1	0	0	0	0	0	0	0	0	0	0	0	0	0	0	1	0	0	0	0	0	1	1
C04E6.7	0	0	0	0	0	0	0	0	1	0	0	0	0	0	0	0	0	0	0	0	0	0	0	0	0	1	3.01	0	8.11	2	1	5.04	3.01	1	1	1	1	1	6.06	5.04	0	2	3.01	24.05	2	9.14	8.11	7.08	18.63
C04E6.8	0	0	0	0	0	0	0	0	0	0	0	0	0	0	0	0	0	0	0	0	0	0	0	0	0	0	0	0	2	0	0	0	0	0	0	0	0	0	0	0	0	0	0	0	0	0	0	0	0
C04E6.9	0	0	0	0	0	0	0	0	0	0	0	0	0	0	0	0	0	0	0	0	0	0	0	0	0	0	0	0	1	0	0	0	0	0	0	0	0	0	0	0	0	1	0	0	0	0	0	0	0
C04E7.1	0	0	0	0	0	0	0	0	0	0	0	0	0	0	0	0	0	0	0	0	0	0	0	0	0	0	1	0	0	0	0	1	0	0	0	0	0	1	0	0	0	0	0	0	0	0	0	0	0
C04E7.2	0	0	0	0	0	0	0	0	0	0	0	0	0	0	0	1	0	0	0	0	0	0	0	0	0	0	1	2	0	0	0	3.01	1	1	0	0	2	4.02	13.32	7.08	0	2	1	11.22	4.02	3.01	6.06	5.04	7.08
C04E7.4	0	0	0	0	0	0	0	0	1	0	0	0	0	0	0	0	0	0	0	0	0	0	1	0	0	3.01	0	0	14.37	0	2	5.04	2	1	2	1	2	3.01	8.11	2	1	1	0	9.14	1	4.02	7.08	5.04	10.18
C04E7.5	0	0	0	0	0	0	0	0	0	0	0	0	0	0	0	0	0	0	0	0	0	0	0	0	0	0	0	0	0	0	0	0	0	0	0	1	0	1	1	2	0	1	0	0	0	1	0	0	0
C04F1.1	0	0	0	0	0	0	0	0	0	0	0	0	0	0	0	0	0	0	0	0	0	0	0	0	0	0	0	0	0	0	0	0	0	0	0	0	0	0	0	0	0	0	0	0	0	0	0	0	0
C04F1.3	0	0	0	0	0	0	0	0	0	0	0	0	0	0	0	0	0	0	0	0	0	0	0	0	0	0	2	0	1	0	0	0	0	0	0	0	0	0	0	1	0	2	0	2	0	0	0	0	0
C04F12.1	0	0	0	0	0	0	0	0	0	0	0	1	0	0	0	0	0	0	0	0	0	0	0	0	0	1	6.06	0	7.08	0	0	3.01	1	0	4.02	0	1	11.22	43.41	31.85	3.01	0	3.01	32.98	2	2	6.06	6.06	4.02
C04F12.10	0	0	0	0	0	0	0	0	1	0	0	0	0	0	0	0	0	0	0	0	0	0	0	0	2	4.02	9.14	1	18.63	1	3.01	15.43	8.11	3.01	5.04	2	8.11	10.18	50.61	76.18	8.11	18.63	20.78	109.15	15.43	38.72	59.27	31.85	44.59
C04F12.12	0	0	0	0	0	0	0	0	0	0	0	0	0	0	0	0	0	0	0	0	0	0	0	0	0	0	0	0	0	0	0	0	0	0	0	0	0	0	1	0	0	0	0	0	1	7.08	0	0	0
C04F12.3	0	0	0	0	0	0	0	0	0	0	0	0	0	0	0	0	0	0	0	0	0	0	0	0	0	1	0	0	9.14	0	0	1	1	0	1	0	0	0	2	1	0	0	2	6.06	1	2	1	1	6.06
C04F12.4	7.08	3.01	1	3.01	2	6.06	3.01	4.02	61.8	2	3.01	22.96	1	2	4.02	3.01	0	2	3.01	1	13.32	1	15.43	8.11	15.43	120.09	131.52	14.37	444.19	48.18	44.59	724.89	362.31	97.19	294.01	53.05	374.98	708.4	3181.72	3181.72	306.95	455.81	438.57	3181.72	306.95	1416.79	1416.79	3181.72	3181.72
C04F12.5	0	0	0	0	0	0	0	1	0	0	0	0	0	0	0	0	0	0	0	0	0	0	0	0	0	4.02	7.08	0	3.01	0	0	0	1	0	0	0	1	8.11	14.37	13.32	6.06	6.06	4.02	32.98	6.06	15.43	13.32	17.56	21.87
C04F12.7	0	0	0	0	0	0	0	0	0	0	0	1	0	0	0	0	0	0	0	0	0	0	0	0	0	0	0	0	0	0	0	1	1	0	0	0	0	1	0	0	0	0	0	0	2	21.87	0	0	1
C04F12.8	0	0	0	0	0	0	0	1	0	0	0	0	0	0	0	0	0	0	0	0	0	0	0	0	0	9.14	3.01	3.01	11.22	1	1	7.08	2	0	0	1	5.04	1	7.08	3.01	1	3.01	1	12.27	2	8.11	5.04	4.02	25.15
C04F12.9	0	0	0	0	0	0	0	0	0	0	0	0	0	0	0	0	0	0	0	0	0	0	0	0	0	1	0	0	0	0	0	0	0	0	0	0	1	2	12.27	7.08	1	1	1	6.06	2	5.04	3.01	6.06	5.04
C04F2.4	0	0	0	0	0	0	0	0	0	0	0	0	0	0	0	0	0	0	0	0	0	0	0	0	0	0	0	0	0	1	0	0	0	0	0	0	0	0	0	0	1	0	0	0	0	0	0	1	0
C04F5.1	0	0	0	0	0	0	0	0	5.04	0	1	0	0	0	0	0	0	0	1	0	0	0	1	0	1	1	1	1	6.06	0	1	8.11	5.04	0	4.02	2	8.11	25.15	106.1	95.73	14.37	13.32	12.27	87.17	13.32	42.23	48.18	34.12	55.52
C04F5.2	0	0	0	0	0	0	0	0	0	0	0	0	0	0	0	0	0	0	0	0	0	0	0	0	0	0	0	0	0	0	0	1	0	0	0	0	0	0	0	0	0	0	0	0	0	0	0	0	0
C04F5.3	0	0	0	0	0	0	0	0	0	0	0	0	0	0	0	0	0	0	0	0	0	0	0	0	0	0	0	0	1	2	0	0	0	0	1	0	0	0	0	0	0	0	0	1	0	0	0	1	0
C04F5.4	0	0	0	0	0	0	0	0	0	0	0	0	0	0	0	0	0	0	0	0	0	0	0	0	0	0	0	0	0	0	0	0	0	0	0	0	0	0	0	0	0	0	0	0	0	0	0	0	0
C04F5.5	0	0	0	0	0	0	0	0	0	0	0	0	0	0	0	0	0	0	0	0	0	0	0	0	0	0	0	0	0	0	0	0	0	0	0	0	0	0	0	0	0	0	0	0	0	0	0	0	0
C04F5.6	0	0	0	0	0	0	0	0	0	0	0	0	0	0	0	0	0	0	0	0	0	0	0	0	0	0	0	0	0	0	0	0	0	0	0	0	0	0	1	0	0	0	0	0	0	0	0	0	0
C04F5.7	0	0	0	0	0	0	0	0	1	0	0	0	0	0	0	1	0	0	0	0	0	0	0	0	0	2	0	0	1	1	0	15.43	6.06	0	7.08	4.02	37.56	0	42.23	28.48	2	3.01	7.08	50.61	1	7.08	44.59	38.72	26.26
C04F5.8	0	0	0	0	0	0	0	0	1	0	0	0	0	0	0	1	0	0	0	0	0	0	0	0	0	1	0	0	0	0	0	3.01	2	1	2	1	1	9.14	45.79	48.18	6.06	11.22	4.02	73.5	2	25.15	37.56	30.72	37.56
C04F5.9	0	1	0	0	0	0	0	0	0	0	0	1	0	0	0	0	0	0	0	0	0	0	0	0	0	3.01	1	0	4.02	0	0	1	0	0	0	0	3.01	4.02	19.7	17.56	3.01	2	1	22.96	2	9.14	12.27	4.02	14.37
C04F6.1	0	0	0	0	0	0	0	0	2	0	0	2	0	1	2	0	0	0	0	0	2	0	0	0	1	2	2	0	0	3.01	1	42.23	41.05	15.43	115.34	22.96	123.3	34.12	334.98	218.15	21.87	27.36	50.61	467.97	51.83	261.48	444.19	480.75	494.2
C04F6.3	0	0	0	0	0	0	0	0	0	0	0	0	0	0	0	0	0	0	0	0	0	0	0	0	0	1	0	0	0	0	0	2	1	0	1	0	1	3.01	10.18	11.22	2	7.08	3.01	13.32	1	2	2	1	1
C04F6.4	0	0	0	0	0	0	0	0	0	0	0	0	0	0	0	0	0	0	0	0	0	0	0	0	2	13.32	9.14	0	13.32	1	0	11.22	8.11	1	3.01	2	7.08	8.11	14.37	10.18	1	2	5.04	18.63	2	6.06	26.26	13.32	22.96
C04F6.5	0	0	0	0	0	0	0	0	0	0	0	0	0	0	0	0	0	0	0	0	0	0	0	0	0	0	1	0	3.01	0	0	0	0	0	0	0	0	2	5.04	1	0	0	2	10.18	0	1	0	1	1
C04G2.1	0	0	0	0	0	0	0	0	0	0	0	0	0	0	0	0	0	0	0	0	0	0	0	0	0	0	0	0	0	0	0	4.02	1	0	0	0	0	0	2	0	0	0	1	0	0	0	0	1	0
C04G2.10	0	0	0	0	0	0	0	0	0	0	0	0	0	0	0	0	0	0	0	0	0	0	0	0	0	0	0	0	0	0	0	0	1	0	0	0	0	0	1	1	1	1	2	10.18	2	3.01	4.02	3.01	28.48
C04G2.2	0	0	0	0	0	0	0	0	0	0	0	0	0	0	0	0	0	0	0	0	0	0	0	0	0	0	0	0	0	0	0	0	0	0	0	0	0	0	3.01	0	0	0	0	0	1	21.87	0	0	0
C04G2.4	0	0	0	0	0	0	0	0	0	0	0	0	0	0	0	0	0	0	0	0	0	0	0	0	0	0	0	0	1	0	0	1	1	0	0	0	0	1	2	1	2	0	2	2	10.18	220.51	1	1	3.01
C04G2.5	0	0	0	0	0	0	0	0	0	0	0	0	0	0	0	0	0	0	0	0	0	0	0	0	0	0	0	0	0	0	0	0	0	0	0	0	0	0	1	0	0	1	0	1	2	12.27	0	0	1
C04G2.6	0	0	0	1	0	2	2	2	3.01	0	1	0	0	0	0	0	0	0	0	0	0	0	0	2	0	4.02	8.11	1	7.08	2	1	14.37	10.18	2	5.04	4.02	15.43	31.85	103.1	129.85	29.59	51.83	36.41	148.79	24.05	70.85	87.17	82.99	103.1
C04G2.7	0	0	0	0	0	0	0	0	0	0	0	0	0	0	0	0	0	0	0	0	0	0	0	0	0	0	0	0	1	0	0	0	0	0	0	0	0	0	0	0	0	0	0	0	0	0	0	0	0
C04G2.8	0	0	0	0	0	0	1	0	0	0	0	0	0	0	0	0	0	1	0	0	0	0	0	0	1	1	0	0	0	0	0	4.02	0	1	1	1	0	1	0	1	1	0	0	5.04	9.14	230.15	6.06	4.02	3.01
C04G2.9	0	0	0	0	0	0	0	0	0	0	0	0	0	0	0	1	0	0	0	0	0	0	0	0	0	3.01	0	0	0	1	0	0	2	1	1	0	0	1	4.02	5.04	0	1	2	5.04	21.87	300.4	8.11	3.01	3.01
C04G6.1	0	0	0	0	0	0	0	0	0	0	0	0	0	0	0	0	0	0	0	0	0	0	0	0	0	3.01	1	0	2	0	0	4.02	2	0	1	1	0	0	0	4.02	0	0	0	1	2	1	0	6.06	1
C04G6.3	0	0	0	0	0	0	0	1	0	0	0	0	0	0	0	0	0	0	0	0	1	0	1	1	2	6.06	8.11	1	26.26	2	1	20.78	10.18	4.02	7.08	3.01	6.06	19.7	100.13	95.73	13.32	21.87	16.49	103.1	13.32	44.59	42.23	69.54	72.18
C04G6.4	0	0	0	0	0	0	0	0	1	0	0	0	0	0	0	0	0	0	0	0	0	0	0	0	0	5.04	0	0	6.06	0	0	3.01	1	1	0	0	1	1	44.59	26.26	3.01	10.18	5.04	55.52	9.14	18.63	14.37	8.11	15.43
C04G6.5	0	0	0	0	0	0	0	0	0	0	0	0	0	0	0	0	0	0	0	0	0	0	0	0	0	0	0	0	0	0	0	5.04	1	0	0	0	0	0	0	0	0	0	0	0	0	0	1	0	2
C04G6.6	0	0	0	0	0	0	0	0	0	0	0	0	0	0	0	0	0	0	0	0	0	0	0	0	0	0	0	0	6.06	0	0	0	0	0	0	0	1	2	2	3.01	1	4.02	1	5.04	1	7.08	7.08	12.27	21.87
C04G6.7	0	0	0	0	0	0	0	0	0	0	0	0	0	0	0	0	0	0	0	0	0	0	0	0	0	0	0	0	0	0	0	0	0	0	0	0	0	0	0	0	0	0	0	0	0	0	0	0	0
C04H5.1	1	0	0	1	0	1	2	0	34.12	0	2	7.08	0	2	0	1	1	1	0	1	3.01	0	1	2	8.11	19.7	18.63	3.01	24.05	13.32	14.37	37.56	41.05	16.49	22.96	17.56	43.41	95.73	232.62	128.2	48.18	73.5	56.76	242.74	53.05	161.61	156.03	129.85	200.06
C04H5.2	0	0	0	0	0	0	0	0	1	0	0	0	0	0	0	0	0	0	0	0	0	0	0	0	0	1	0	0	0	0	0	0	0	0	0	0	0	0	1	0	0	1	0	1	0	8.11	74.84	69.54	22.96
C04H5.3	0	0	0	0	0	0	0	0	0	0	0	0	0	0	0	0	0	0	0	0	0	0	0	0	0	0	0	0	0	0	0	0	0	0	0	0	0	0	1	0	0	1	0	0	0	0	0	1	0
C04H5.6	0	0	0	0	0	0	0	0	1	0	0	1	0	0	3.01	0	0	0	0	0	0	0	0	0	0	0	4.02	1	10.18	1	0	5.04	4.02	3.01	2	0	11.22	20.78	112.22	92.85	28.48	53.05	53.05	128.2	22.96	64.35	46.98	72.18	98.65
C04H5.7	0	0	1	0	0	0	0	0	0	0	0	0	0	0	0	0	0	0	0	0	0	0	0	0	0	2	0	1	2	0	0	0	2	0	1	0	2	2	2	1	0	0	0	6.06	2	10.18	185.21	165.39	16.49
C04H5.8	0	0	0	0	0	0	0	0	0	0	0	0	0	0	1	0	0	0	0	0	0	0	0	0	0	0	14.37	0	31.85	3.01	0	0	1	0	0	0	0	0	0	0	0	0	0	1	0	0	1	1	1
C05A2.1	0	0	0	0	0	0	0	0	0	0	0	0	0	0	0	0	0	0	0	0	1	0	3.01	0	0	46.98	2	0	26.26	0	0	4.02	0	1	0	0	1	1	6.06	9.14	1	4.02	1	12.27	4.02	4.02	21.87	18.63	46.98
C05A9.1	0	0	0	0	0	0	0	0	0	0	0	0	0	0	0	0	0	0	0	0	0	0	0	0	0	0	0	0	0	0	0	1	0	1	0	0	0	0	2	1	0	0	0	0	0	0	0	2	0
C05A9.2	0	0	0	0	0	0	0	0	0	0	0	0	0	0	0	0	0	0	0	0	0	0	0	0	0	0	0	0	13.32	1	0	3.01	0	0	1	0	0	0	2	3.01	0	0	0	2	0	0	2	4.02	0
C05B10.1	0	0	0	0	0	0	0	0	1	0	0	2	0	0	0	0	0	0	0	0	1	0	0	0	1	1	2	1	3.01	0	1	1	3.01	1	0	0	5.04	12.27	41.05	24.05	6.06	5.04	7.08	20.78	3.01	10.18	9.14	2	11.22
C05B5.1	0	0	0	0	0	0	0	0	0	0	0	0	0	0	0	0	0	0	0	0	0	0	0	0	0	0	0	0	0	0	0	0	0	0	0	0	0	0	0	0	0	0	0	0	0	0	0	1	0
C05B5.11	0	0	0	0	0	0	0	0	0	0	0	0	0	0	0	0	0	0	0	0	0	0	0	0	0	0	0	0	0	0	0	0	0	0	0	0	0	0	1	0	0	0	0	0	0	0	0	1	0
C05B5.2	0	0	0	0	0	0	0	0	0	0	0	0	0	0	0	0	0	0	0	0	0	0	0	0	0	0	0	0	2	1	1	0	1	0	0	0	0	0	1	0	0	1	1	1	2	84.38	2	0	1
C05B5.3	0	0	0	0	0	0	0	0	0	0	0	0	0	0	0	0	0	0	0	0	0	0	0	0	0	0	0	0	17.56	0	0	0	0	0	0	0	0	0	2	0	0	0	0	13.32	0	2	0	0	4.02
C05B5.4	0	0	0	0	0	0	0	0	0	0	0	0	0	0	0	0	0	0	0	0	0	0	0	0	1	4.02	1	0	1	0	0	3.01	1	0	0	0	0	0	1	1	0	0	0	1	0	0	0	0	1
C05B5.5	0	0	0	0	0	0	0	0	0	0	0	0	0	0	0	0	0	0	0	0	0	0	0	0	0	0	0	0	0	0	0	1	0	0	0	0	0	0	0	0	0	0	0	0	0	0	0	1	1
C05B5.6	0	0	0	0	0	0	0	0	0	0	0	0	0	0	0	0	0	0	0	0	0	0	0	0	0	0	0	0	0	0	0	0	0	1	0	0	0	0	0	0	0	0	0	0	0	2	0	0	0
C05B5.7	0	0	0	0	0	0	0	0	0	0	0	0	0	0	0	0	0	0	0	0	0	0	0	0	0	2	4.02	0	20.78	2	0	2	0	0	2	0	3.01	0	5.04	6.06	0	0	1	8.11	0	3.01	2	1	0
C05B5.8	0	0	0	0	0	0	0	0	0	0	0	0	0	0	0	0	0	0	0	0	0	0	1	0	0	0	3.01	0	9.14	1	0	2	0	0	0	0	0	0	2	1	0	0	1	5.04	0	2	3.01	1	1
C05C10.1	0	0	0	0	0	0	0	0	0	0	0	0	0	0	0	0	0	0	0	0	0	0	0	0	0	0	0	0	0	0	0	0	0	0	0	0	0	0	0	0	0	0	1	0	0	0	0	0	0
C05C10.2	0	0	0	0	0	0	0	0	2	0	0	1	0	0	0	0	0	0	0	0	0	0	0	0	0	0	1	0	5.04	2	1	1	1	2	0	2	5.04	9.14	44.59	38.72	9.14	20.78	14.37	44.59	9.14	26.26	24.05	31.85	38.72
C05C10.3	0	0	0	0	0	0	0	0	2	0	0	0	0	0	0	0	0	0	0	0	0	0	3.01	1	2	36.41	12.27	1	45.79	2	1	31.85	10.18	5.04	5.04	3.01	8.11	13.32	60.53	50.61	5.04	11.22	5.04	94.29	7.08	29.59	58.01	48.18	45.79
C05C10.4	0	0	0	0	0	0	0	0	1	0	0	0	0	0	0	0	0	0	0	0	0	0	0	0	0	0	1	0	1	0	0	0	0	0	1	0	1	0	1	1	0	0	0	0	0	0	1	0	1
C05C10.5	2	3.01	4.02	5.04	1	2	3.01	1	51.83	4.02	1	18.63	1	0	4.02	1	2	3.01	1	0	13.32	1	2	7.08	7.08	24.05	24.05	14.37	45.79	12.27	13.32	46.98	44.59	22.96	37.56	26.26	100.13	284.72	1062.59	828.48	87.17	92.85	107.62	678.3	88.58	195.73	208.94	136.58	167.31
C05C10.6	0	1	0	0	0	0	0	1	1	0	0	1	1	0	0	0	0	0	0	0	3.01	0	1	0	0	5.04	4.02	2	14.37	3.01	0	10.18	7.08	5.04	2	1	18.63	38.72	163.49	123.3	29.59	43.41	36.41	157.88	20.78	73.5	81.61	66.93	91.42
C05C10.7	0	0	0	0	0	0	0	0	1	0	0	0	0	0	0	0	0	0	0	0	0	0	0	0	0	0	0	1	1	0	0	0	0	1	0	0	1	3.01	17.56	9.14	8.11	11.22	5.04	17.56	1	9.14	17.56	5.04	15.43
C05C12.1	0	0	0	0	0	0	0	0	0	0	0	0	0	0	0	0	0	0	0	0	0	0	0	0	0	0	0	0	0	0	0	1	0	0	0	0	1	0	0	0	0	0	0	1	1	9.14	0	0	0
C05C12.3	0	0	0	0	0	0	0	0	0	0	0	1	0	0	0	0	0	0	0	0	1	0	0	0	0	0	1	1	3.01	0	2	17.56	3.01	3.01	8.11	3.01	6.06	6.06	15.43	11.22	4.02	4.02	3.01	13.32	11.22	9.14	28.48	29.59	24.05
C05C12.4	0	0	0	0	0	0	0	0	0	0	0	0	0	0	0	0	0	0	0	0	0	0	0	0	0	0	0	0	1	0	0	29.59	3.01	2	2	1	2	1	5.04	3.01	1	1	0	6.06	2	1	9.14	3.01	5.04
C05C12.5	0	0	0	0	0	0	0	0	0	0	0	1	0	0	0	0	0	0	0	0	1	0	0	0	0	0	0	0	0	0	0	0	0	0	0	1	1	0	1	2	0	0	0	2	3.01	69.54	1	3.01	1
C05C12.6	0	0	0	0	0	0	0	0	0	0	0	0	0	0	0	0	0	0	0	0	0	0	0	0	0	0	2	0	4.02	0	0	1	0	0	0	0	0	0	1	3.01	0	1	1	3.01	1	1	3.01	3.01	9.14
C05C8.1	0	0	0	0	0	0	0	0	0	0	0	0	0	0	0	0	0	0	0	0	0	0	0	1	0	6.06	1	0	7.08	0	0	8.11	0	0	2	0	1	6.06	32.98	24.05	5.04	10.18	5.04	30.72	5.04	13.32	15.43	8.11	11.22
C05C8.2	0	0	0	0	0	0	1	0	1	0	0	1	0	0	0	0	0	0	0	0	0	0	0	0	1	2	1	1	6.06	0	4.02	4.02	7.08	2	0	2	7.08	20.78	106.1	66.93	14.37	26.26	21.87	126.55	16.49	58.01	74.84	56.76	87.17
C05C8.4	0	0	0	0	0	0	0	1	4.02	1	0	1	0	0	0	0	0	0	0	0	1	0	2	0	0	7.08	5.04	2	12.27	4.02	1	8.11	2	3.01	3.01	2	15.43	28.48	147.01	115.34	24.05	27.36	30.72	183.16	20.78	54.28	51.83	59.27	92.85
C05C8.5	0	0	0	0	0	0	0	0	1	0	0	0	0	0	0	0	0	0	0	0	0	0	0	0	1	3.01	2	0	2	1	2	3.01	1	1	2	1	8.11	16.49	85.77	56.76	24.05	38.72	35.26	63.07	14.37	29.59	30.72	22.96	29.59
C05C8.6	0	0	0	0	0	1	0	0	6.06	0	0	2	0	0	0	0	0	0	0	0	0	0	0	0	0	4.02	7.08	0	7.08	5.04	1	11.22	11.22	5.04	2	0	16.49	46.98	237.63	193.59	32.98	94.29	56.76	253.28	38.72	115.34	85.77	65.64	98.65
C05C8.7	0	0	1	1	0	0	0	1	5.04	0	0	1	0	0	0	0	0	0	0	0	2	0	2	0	1	12.27	15.43	1	28.48	3.01	1	31.85	6.06	1	5.04	6.06	20.78	10.18	22.96	32.98	3.01	9.14	11.22	48.18	4.02	16.49	68.23	42.23	35.26
C05C8.8	0	0	0	0	0	0	0	0	0	0	0	0	0	0	0	0	0	0	0	0	0	0	0	0	0	0	0	0	1	0	0	0	0	0	0	0	0	0	1	2	0	0	0	0	0	0	1	3.01	0
C05C8.9	0	1	0	0	0	0	0	0	0	0	0	1	0	0	0	0	0	0	0	0	0	0	0	0	0	0	2	0	1	0	0	1	0	0	0	0	1	9.14	37.56	18.63	1	10.18	2	28.48	3.01	10.18	6.06	11.22	14.37
C05C9.2	0	0	0	0	0	0	0	0	0	0	0	0	0	0	0	0	0	0	0	0	0	0	0	0	0	0	0	0	1	0	0	0	0	0	0	0	0	0	0	0	0	0	0	0	0	1	0	0	0
C05C9.3	0	0	0	0	0	0	0	0	0	0	0	0	0	0	0	0	0	0	0	0	0	0	0	0	0	0	0	0	1	0	0	2	0	0	0	0	0	0	2	3.01	0	0	0	1	0	0	0	0	1
C05D10.1	0	0	1	0	0	0	0	0	1	0	0	0	0	0	0	0	0	0	0	0	0	0	0	0	0	3.01	1	0	10.18	2	0	13.32	5.04	0	2	0	2	2	15.43	17.56	1	3.01	0	21.87	1	6.06	36.41	21.87	26.26
C05D10.2	0	0	0	0	0	0	0	0	0	0	0	0	0	0	0	0	0	0	0	0	0	0	0	0	0	0	1	0	9.14	0	0	0	0	0	0	0	0	0	1	0	0	0	0	1	0	0	0	1	2
C05D10.3	0	0	0	0	0	0	0	0	0	0	0	0	0	0	0	0	0	0	0	0	0	0	0	0	0	0	0	0	0	0	0	0	1	0	0	0	0	2	1	0	0	0	0	2	0	1	2	0	0
C05D10.4	0	0	0	0	0	0	0	0	0	0	0	0	0	0	0	0	0	0	0	0	0	0	1	0	0	6.06	4.02	0	4.02	0	0	5.04	0	0	0	1	1	0	3.01	5.04	0	0	1	3.01	1	3.01	3.01	18.63	22.96
C05D11.1	0	0	0	1	0	1	0	0	6.06	0	0	1	0	0	0	0	0	0	0	0	1	0	0	0	2	7.08	0	2	8.11	5.04	0	28.48	14.37	3.01	8.11	1	15.43	32.98	121.69	92.85	12.27	26.26	25.15	171.18	9.14	89.99	92.85	118.49	124.92
C05D11.10	0	0	1	0	0	0	0	0	1	0	0	1	0	0	0	0	0	0	0	0	0	0	0	0	0	7.08	6.06	0	8.11	2	0	16.49	2	1	1	0	2	17.56	80.24	66.93	10.18	30.72	20.78	118.49	8.11	59.27	70.85	53.05	61.8
C05D11.11	0	0	0	0	1	0	0	0	8.11	0	0	4.02	0	0	0	0	0	1	0	1	1	0	1	1	2	17.56	39.88	3.01	82.99	5.04	6.06	89.99	45.79	7.08	22.96	7.08	60.53	38.72	284.72	222.88	29.59	44.59	53.05	331.3	22.96	97.19	422.43	218.15	290.88
C05D11.13	0	0	0	0	0	0	0	0	0	0	0	0	0	0	0	0	0	0	0	0	0	0	0	0	1	1	1	0	4.02	0	0	2	0	1	0	0	0	1	7.08	5.04	4.02	1	2	10.18	4.02	4.02	6.06	3.01	7.08
C05D11.2	0	0	0	0	0	0	0	0	0	0	0	0	0	0	0	0	0	0	0	0	0	0	0	0	0	2	0	0	2	0	0	2	4.02	0	0	0	1	5.04	24.05	11.22	2	7.08	4.02	24.05	5.04	8.11	14.37	11.22	10.18
C05D11.3	0	0	0	1	0	0	0	1	4.02	0	0	0	0	0	0	0	0	1	0	0	2	0	0	0	0	10.18	7.08	1	14.37	1	5.04	16.49	9.14	1	5.04	4.02	15.43	39.88	159.74	113.78	28.48	45.79	37.56	179.1	28.48	72.18	84.38	58.01	85.77
C05D11.4	0	0	0	0	0	0	0	0	0	0	0	0	0	0	0	0	0	0	0	0	0	0	0	0	1	1	0	0	2	0	1	0	2	0	0	0	1	0	2	3.01	0	0	1	3.01	0	0	2	4.02	0
C05D11.5	0	0	0	0	0	0	0	0	0	0	0	0	0	0	0	0	0	0	0	0	0	0	0	0	0	2	5.04	0	12.27	1	0	4.02	1	0	0	0	1	1	4.02	3.01	0	0	0	3.01	2	2	5.04	6.06	6.06
C05D11.6	0	0	0	0	0	0	0	0	0	0	0	0	0	0	0	0	0	0	0	0	0	0	0	0	0	0	0	0	0	0	0	0	0	0	1	0	0	0	2	0	0	0	0	0	0	0	0	0	0
C05D11.7	0	0	0	0	0	0	0	0	6.06	0	0	1	0	0	0	0	0	0	0	0	0	0	2	0	1	3.01	5.04	0	12.27	1	2	9.14	4.02	5.04	1	3.01	13.32	41.05	177.1	115.34	15.43	28.48	18.63	157.88	17.56	42.23	45.79	49.39	53.05
C05D11.8	0	0	0	0	0	0	0	0	0	0	0	0	0	0	0	0	0	0	0	0	0	0	0	0	0	0	0	0	0	0	0	0	0	0	2	0	0	1	6.06	3.01	3.01	2	1	2	4.02	3.01	2	1	5.04
C05D11.9	0	0	0	0	0	0	0	0	0	0	0	1	0	1	2	0	0	0	0	0	0	0	0	0	0	1	0	0	5.04	1	0	0	1	1	1	0	5.04	12.27	55.52	37.56	12.27	22.96	17.56	77.53	15.43	42.23	37.56	27.36	32.98
C05D12.1	0	0	0	0	0	0	0	0	0	0	0	0	0	0	0	0	0	0	0	0	0	0	0	0	0	1	2	0	7.08	0	1	3.01	0	0	1	0	0	0	2	0	1	0	0	1	1	2	14.37	8.11	2
C05D12.2	0	0	0	0	0	0	0	0	0	0	0	1	0	0	0	0	0	0	0	0	0	0	0	0	0	4.02	0	0	2	0	0	0	0	0	0	0	0	0	1	0	0	1	0	0	0	0	0	3.01	20.78
C05D12.4	0	0	0	0	0	0	0	0	0	0	0	0	1	0	0	0	0	0	0	0	0	0	0	0	0	0	0	0	0	0	2	45.79	10.18	3.01	5.04	2	4.02	2	44.59	15.43	1	4.02	4.02	39.88	6.06	14.37	64.35	32.98	36.41
C05D12.5	0	0	0	0	0	0	0	0	0	0	0	0	0	0	0	0	0	0	0	0	0	0	0	0	0	0	0	1	0	0	0	0	0	0	0	0	0	0	0	1	0	0	0	0	0	0	0	0	0
C05D12.7	0	0	0	0	0	0	0	0	0	0	0	0	0	0	0	0	0	0	0	0	0	0	0	1	0	2	6.06	0	22.96	1	0	2	0	0	1	0	0	0	1	0	0	2	0	1	0	0	0	1	5.04
C05D2.1	0	0	0	0	0	0	0	0	0	0	0	0	0	0	0	0	0	0	0	0	0	0	0	0	1	8.11	9.14	1	24.05	4.02	1	10.18	2	1	4.02	0	8.11	14.37	35.26	38.72	3.01	3.01	6.06	41.05	10.18	7.08	22.96	11.22	21.87
C05D2.10	0	0	0	0	0	0	0	0	0	0	0	0	0	0	0	0	0	0	0	0	0	0	0	0	0	1	0	0	2	0	1	1	2	1	2	1	1	4.02	50.61	44.59	0	7.08	3.01	54.28	3.01	17.56	19.7	11.22	20.78
C05D2.3	0	0	0	0	0	0	0	0	0	0	0	0	0	0	0	0	0	0	0	0	0	0	0	0	0	0	0	0	0	0	0	0	0	0	0	0	0	0	1	0	0	0	0	0	1	6.06	0	0	0
C05D2.4	0	0	0	0	0	0	0	0	0	0	0	0	0	0	0	0	0	0	0	0	1	0	0	0	0	3.01	1	0	2	0	0	7.08	2	0	2	1	1	1	9.14	11.22	1	0	0	21.87	0	3.01	29.59	28.48	22.96
C05D2.5	0	0	0	3.01	0	0	1	0	10.18	0	0	3.01	0	0	0	0	0	0	0	0	2	0	0	0	2	7.08	3.01	2	4.02	2	4.02	8.11	7.08	7.08	4.02	4.02	19.7	58.01	187.28	189.37	36.41	61.8	45.79	208.94	49.39	115.34	121.69	89.99	126.55
C05D2.6	0	0	0	0	0	0	1	0	1	0	0	0	0	0	0	0	0	0	0	0	1	0	0	1	0	0	1	0	7.08	1	0	2	3.01	0	0	0	3.01	18.63	61.8	35.26	10.18	12.27	7.08	64.35	7.08	25.15	34.12	19.7	38.72
C05D2.8	0	0	0	0	0	0	0	0	1	0	0	0	1	0	0	0	0	0	0	0	1	0	0	0	0	0	0	1	2	2	1	56.76	13.32	6.06	8.11	2	11.22	6.06	36.41	14.37	5.04	7.08	3.01	66.93	7.08	10.18	72.18	41.05	53.05
C05D9.1	0	0	0	0	0	1	0	0	2	0	0	0	0	0	0	1	0	0	0	0	0	0	0	0	2	3.01	7.08	1	15.43	3.01	4.02	21.87	11.22	2	11.22	2	4.02	17.56	68.23	39.88	9.14	9.14	7.08	65.64	9.14	20.78	69.54	36.41	48.18
C05D9.2	0	0	0	1	0	0	0	0	0	0	0	0	0	0	0	0	0	0	0	0	0	0	0	0	0	0	0	0	1	0	0	8.11	0	1	1	1	1	0	2	1	0	0	2	7.08	1	0	6.06	4.02	3.01
C05D9.3	0	0	0	0	0	0	0	0	0	0	0	0	0	0	0	0	0	0	0	0	0	0	0	0	0	1	3.01	0	1	1	0	1	1	1	0	0	0	0	1	1	0	0	0	1	0	2	1	3.01	7.08
C05D9.4	0	0	0	0	0	0	0	0	0	0	0	0	0	0	0	0	0	0	0	0	0	0	0	0	0	0	0	0	0	0	0	0	0	0	0	0	0	0	1	0	0	0	0	0	0	0	0	0	1
C05D9.5	0	0	0	0	0	0	0	0	0	0	0	1	0	0	0	0	0	0	0	0	0	0	0	0	0	0	1	0	6.06	1	1	3.01	2	0	1	0	1	2	9.14	7.08	1	2	0	2	1	0	10.18	1	6.06
C05D9.7	0	0	0	0	0	0	0	0	0	0	0	0	0	0	0	0	0	0	0	0	0	0	0	0	0	0	0	0	2	0	0	0	0	0	0	0	1	0	5.04	10.18	2	4.02	2	10.18	2	0	1	0	4.02
C05D9.9	0	0	0	0	0	0	0	0	0	0	0	0	0	1	0	0	0	0	0	0	0	0	0	0	0	7.08	20.78	2	24.05	0	2	21.87	4.02	2	6.06	3.01	3.01	4.02	4.02	8.11	1	4.02	1	6.06	1	6.06	17.56	4.02	12.27
C05E11.1	0	0	0	0	0	0	0	0	0	0	0	0	0	0	0	0	0	0	0	0	0	1	0	0	0	3.01	2	1	4.02	1	1	3.01	4.02	0	1	1	5.04	9.14	17.56	12.27	1	3.01	2	20.78	2	1	6.06	7.08	19.7
C05E11.3	0	0	0	0	0	0	0	0	0	0	0	0	0	0	0	0	0	0	0	0	0	0	0	0	0	0	0	0	14.37	0	1	3.01	1	0	0	0	1	3.01	4.02	4.02	0	0	1	3.01	2	0	1	5.04	5.04
C05E11.4	0	0	0	0	0	0	0	0	0	0	0	0	0	0	0	0	0	0	0	0	0	0	0	0	0	0	0	0	0	0	0	0	0	0	0	0	0	0	1	2	0	0	0	0	0	0	0	1	1
C05E11.5	0	0	0	0	0	0	0	0	0	0	0	0	0	0	0	0	0	0	0	0	0	0	0	0	0	0	0	0	0	0	0	46.98	5.04	2	3.01	0	6.06	2	11.22	5.04	0	2	1	34.12	5.04	6.06	38.72	29.59	15.43
C05E11.6	0	0	0	0	0	0	0	0	0	0	0	0	0	0	0	0	0	0	0	0	0	0	0	0	0	0	0	0	2	0	0	0	0	0	0	0	0	0	0	0	0	0	0	0	0	0	0	0	10.18
C05E11.7	0	0	0	0	0	0	0	0	0	0	0	0	0	0	0	0	0	0	0	0	0	0	0	0	0	0	0	0	1	0	0	0	0	0	0	0	0	0	0	0	1	0	0	0	0	0	0	0	0
C05E11.8	0	0	0	0	0	0	0	0	0	0	0	0	0	0	0	0	0	0	0	0	0	0	0	0	1	2	1	1	242.74	0	0	3.01	1	0	0	0	0	8.11	1	0	0	0	0	2	0	2	1	2	4.02
C05E11.8b	0	0	0	0	0	0	0	0	0	0	0	0	0	0	0	0	0	0	0	0	0	0	0	0	0	0	0	0	1	0	0	0	0	0	0	0	0	0	0	0	0	0	0	0	0	0	0	0	0
C05E4.1	0	0	0	0	0	0	0	0	0	0	0	0	0	0	0	0	0	0	0	0	0	0	0	0	0	4.02	11.22	1	14.37	3.01	0	15.43	8.11	0	1	0	4.02	1	6.06	1	0	0	0	3.01	0	0	3.01	1	4.02
C05E4.12	0	0	0	0	0	0	0	0	0	0	0	0	0	0	0	0	0	0	0	0	0	0	0	0	0	0	0	0	0	0	0	0	0	0	0	0	0	0	0	1	0	1	0	0	0	0	0	0	0
C05E4.13	0	0	0	0	0	0	0	0	0	0	0	0	0	0	0	0	0	0	0	0	0	0	0	0	0	0	0	1	0	0	0	0	0	0	0	0	0	0	0	0	0	0	0	0	0	0	1	0	0
C05E4.14	0	0	0	0	0	0	0	0	0	0	0	0	0	0	0	0	0	0	0	0	0	0	0	0	0	1	1	0	0	0	0	0	0	0	0	0	0	0	0	0	0	0	0	0	0	0	0	0	0
C05E4.3	0	0	0	0	0	0	0	0	0	0	0	0	0	0	0	0	0	0	0	0	0	0	0	0	1	5.04	4.02	0	8.11	0	0	6.06	1	0	1	1	4.02	3.01	10.18	12.27	1	1	0	24.05	3.01	6.06	18.63	8.11	12.27
C05E4.9	0	0	0	0	0	0	0	0	0	0	0	0	0	0	0	0	0	0	0	0	0	0	0	0	0	15.43	34.12	0	43.41	1	1	19.7	5.04	3.01	6.06	0	9.14	1	21.87	21.87	3.01	2	3.01	22.96	4.02	16.49	13.32	20.78	16.49
C05E7.1	0	0	0	0	0	0	0	0	0	0	0	0	0	0	0	0	0	0	0	0	0	0	0	0	0	0	0	0	0	0	0	0	0	0	0	0	0	0	0	0	0	0	0	1	0	0	0	0	1
C05E7.2	0	0	0	0	0	0	0	0	0	0	0	0	0	0	0	0	0	0	0	0	0	0	0	0	0	0	0	0	1	0	0	0	1	0	0	0	0	0	0	2	0	0	0	1	0	0	0	0	3.01
C05E7.3	0	0	0	0	0	0	0	0	0	0	0	0	0	0	0	0	0	0	0	0	0	0	3.01	0	0	0	0	0	8.11	0	0	0	0	0	0	0	0	0	1	1	0	0	0	0	0	0	0	0	0
C05E7.4	0	0	0	0	0	0	0	0	0	0	0	0	0	0	0	0	0	0	0	0	0	0	0	0	0	0	0	0	2	0	0	0	0	0	0	0	0	0	0	0	0	0	0	0	0	0	0	0	0
C05G5.1	0	0	0	0	0	0	0	0	0	0	0	0	0	0	0	0	0	0	0	0	0	0	0	0	0	1	0	0	2	0	0	4.02	1	0	0	0	2	3.01	4.02	4.02	0	2	0	6.06	0	2	20.78	6.06	5.04
C05G5.2	0	0	0	0	0	0	1	0	0	0	0	0	0	0	0	0	0	0	0	0	0	0	0	0	1	0	1	0	3.01	2	0	7.08	1	0	1	0	7.08	10.18	21.87	10.18	1	3.01	7.08	10.18	3.01	2	7.08	8.11	10.18
C05G5.3	0	0	0	0	0	0	0	0	0	0	0	0	0	0	0	0	0	0	0	0	0	0	0	0	0	2	2	0	7.08	2	0	3.01	1	2	2	0	2	1	8.11	5.04	1	2	1	4.02	0	4.02	10.18	4.02	12.27
C05G5.4	0	0	0	0	0	0	0	0	11.22	0	0	1	0	1	0	0	0	0	0	0	1	1	13.32	2	4.02	100.13	56.76	4.02	103.1	3.01	4.02	143.48	68.23	14.37	29.59	4.02	56.76	31.85	134.88	118.49	11.22	15.43	14.37	232.62	13.32	97.19	237.63	175.11	264.27
C05G5.5	0	0	0	0	0	0	0	0	0	0	0	0	0	0	0	0	0	0	0	0	0	0	0	0	0	0	0	1	0	1	0	0	0	0	0	0	0	0	0	0	0	0	0	0	0	0	0	0	0
C05G5.7	0	0	0	0	0	0	0	0	0	0	0	0	0	0	0	0	0	0	0	0	0	0	0	0	0	1	1	0	0	0	0	0	0	0	0	0	0	0	0	0	0	0	0	0	0	0	0	0	0
C05G6.1	0	0	0	0	0	0	0	0	0	0	0	0	0	0	0	0	0	0	0	0	0	0	0	0	0	2	2	0	1	0	0	6.06	0	1	2	0	2	2	8.11	7.08	1	2	1	12.27	0	3.01	14.37	14.37	27.36
C05H8.1	0	0	0	0	0	0	0	0	0	0	0	0	0	0	0	0	0	0	0	0	0	0	0	0	0	0	1	0	11.22	0	0	0	2	0	1	1	0	1	2	1	0	1	1	2	0	3.01	2	2	5.04
C06A1.1	7.08	5.04	9.14	7.08	3.01	8.11	13.32	7.08	118.49	5.04	6.06	45.79	8.11	7.08	4.02	2	3.01	3.01	5.04	3.01	42.23	7.08	13.32	7.08	25.15	70.85	88.58	22.96	213.51	39.88	31.85	204.46	159.74	72.18	70.85	64.35	195.73	370.69	1239.69	1136.1	152.38	220.51	213.51	3181.72	197.88	678.3	708.4	584.35	708.4
C06A1.2	0	0	0	0	0	0	0	0	0	0	0	0	0	0	0	0	0	0	0	0	0	0	2	0	1	13.32	6.06	0	43.41	0	0	5.04	8.11	0	4.02	0	2	0	6.06	7.08	3.01	0	2	9.14	1	5.04	10.18	9.14	7.08
C06A1.3	0	0	0	0	0	0	0	0	0	0	0	0	0	0	0	1	0	0	0	0	1	0	0	0	0	0	0	0	0	0	0	0	0	0	0	0	0	0	0	0	0	0	0	0	0	17.56	0	0	0
C06A1.5	0	0	0	0	0	0	2	1	2	0	0	1	1	0	0	0	0	0	0	0	0	0	0	0	0	4.02	3.01	0	16.49	4.02	0	12.27	10.18	5.04	4.02	0	7.08	38.72	173.14	131.52	11.22	30.72	31.85	218.15	9.14	98.65	147.01	109.15	138.28
C06A12.3	0	0	0	0	0	0	0	0	0	0	0	0	0	0	0	0	0	0	0	0	0	0	0	0	1	13.32	3.01	0	6.06	0	2	0	1	0	2	0	0	1	0	1	0	2	0	10.18	1	6.06	3.01	51.83	69.54
C06A12.4	0	0	0	0	0	0	0	0	0	0	0	0	0	0	0	0	0	0	0	0	0	0	0	0	0	0	0	0	2	0	0	5.04	0	0	0	0	0	0	0	0	0	0	1	0	0	0	0	1	1
C06A12.5	0	0	0	0	0	0	0	0	0	0	0	0	0	0	0	0	0	0	0	0	0	0	0	0	0	2	0	0	0	0	0	0	0	0	0	0	0	0	0	0	0	0	0	0	0	0	0	0	0
C06A12.8	0	0	0	0	0	0	0	0	0	0	0	0	0	0	0	0	0	0	0	0	0	0	0	0	0	0	0	0	0	0	0	0	0	0	0	0	0	1	0	0	0	0	0	0	0	0	0	0	0
C06A5.1	0	0	1	0	0	0	1	0	2	0	0	2	0	0	0	0	0	0	0	0	0	0	0	1	0	6.06	4.02	1	11.22	1	1	11.22	3.01	3.01	6.06	2	18.63	32.98	134.88	110.68	20.78	30.72	36.41	133.19	16.49	65.64	73.5	68.23	80.24
C06A5.11	0	0	0	0	0	0	0	0	0	0	0	0	0	0	0	0	0	0	0	0	0	0	0	0	0	1	1	0	3.01	0	0	1	0	0	0	0	1	2	13.32	6.06	0	5.04	0	14.37	3.01	8.11	9.14	0	11.22
C06A5.12	0	0	0	0	0	0	0	0	0	0	0	0	0	0	0	0	0	0	0	0	0	0	0	0	0	0	0	0	1	0	0	0	0	2	0	0	1	1	14.37	6.06	0	5.04	4.02	17.56	5.04	5.04	3.01	3.01	3.01
C06A5.2	0	0	0	0	0	0	0	0	0	0	0	0	0	0	0	0	0	0	0	0	0	0	0	0	0	1	0	0	0	0	0	0	0	0	0	0	0	0	2	2	0	0	1	0	1	4.02	0	0	1
C06A5.3	0	0	0	0	0	0	0	0	1	0	0	0	0	0	0	0	0	0	0	0	0	0	0	1	0	5.04	0	1	6.06	1	1	4.02	3.01	1	3.01	1	9.14	27.36	51.83	46.98	18.63	29.59	31.85	63.07	16.49	36.41	31.85	26.26	39.88
C06A5.4	0	0	0	0	0	0	0	0	0	0	0	0	0	0	0	0	0	0	0	0	0	0	0	0	0	0	0	0	0	0	0	0	0	0	0	0	0	1	0	1	0	1	1	1	0	1	2	2	3.01
C06A5.5	0	0	0	0	0	0	0	0	0	0	0	0	0	0	0	0	0	0	0	0	0	0	0	0	0	0	1	0	0	0	0	1	0	0	0	0	0	1	0	1	0	0	0	1	0	0	0	0	0
C06A5.6	0	0	0	1	0	0	0	0	10.18	0	0	3.01	0	0	0	0	0	0	0	1	2	0	0	1	1	4.02	1	2	3.01	2	3.01	5.04	11.22	3.01	3.01	2	9.14	21.87	124.92	124.92	12.27	29.59	29.59	159.74	15.43	55.52	53.05	45.79	84.38
C06A5.7	0	0	0	0	0	1	0	1	5.04	0	1	1	2	0	0	1	0	0	0	0	2	0	4.02	0	2	42.23	14.37	2	42.23	4.02	5.04	24.05	10.18	4.02	5.04	5.04	18.63	39.88	152.38	113.78	10.18	28.48	21.87	147.01	14.37	38.72	106.1	56.76	82.99
C06A5.8	0	0	0	0	1	0	0	0	0	0	0	1	0	0	0	0	0	0	0	0	0	0	0	0	0	0	1	1	1	1	0	1	1	2	0	0	7.08	15.43	77.53	95.73	20.78	27.36	27.36	107.62	18.63	37.56	34.12	25.15	24.05
C06A5.9	0	0	0	0	0	0	0	0	1	0	0	2	0	0	0	0	0	0	0	0	0	0	0	0	2	1	3.01	0	4.02	2	1	4.02	3.01	1	2	2	4.02	9.14	73.5	73.5	12.27	13.32	3.01	95.73	17.56	34.12	37.56	39.88	54.28
C06A6.2	0	0	0	0	0	0	0	0	1	0	0	0	0	0	0	0	0	0	0	0	0	0	1	0	1	2	2	0	6.06	1	1	1	2	0	0	0	2	2	6.06	8.11	1	0	5.04	17.56	0	3.01	8.11	7.08	6.06
C06A6.3	0	0	0	0	0	0	0	0	1	0	0	0	0	0	0	0	0	0	0	0	0	0	1	1	0	0	0	0	9.14	0	0	5.04	4.02	1	0	0	4.02	11.22	60.53	54.28	7.08	9.14	11.22	82.99	5.04	29.59	25.15	12.27	49.39
C06A6.4	0	0	0	0	0	0	1	0	2	0	0	0	0	0	0	0	0	0	0	0	0	0	0	0	1	4.02	15.43	0	20.78	1	0	29.59	9.14	3.01	6.06	3.01	10.18	11.22	77.53	64.35	8.11	13.32	11.22	84.38	4.02	32.98	58.01	56.76	53.05
C06A6.5	0	0	0	0	0	0	0	0	0	0	0	0	0	0	0	0	0	0	0	0	0	0	2	0	0	3.01	5.04	0	10.18	0	0	5.04	0	0	0	1	6.06	1	19.7	12.27	3.01	1	0	21.87	2	4.02	42.23	14.37	12.27
C06A6.7	0	0	0	0	0	0	0	0	0	0	0	0	0	0	0	0	0	0	0	0	0	0	0	0	0	0	0	0	0	0	0	0	0	0	0	0	0	0	0	0	0	0	0	0	0	0	1	1	0
C06A8.1	0	1	0	1	0	1	2	1	14.37	0	0	7.08	0	0	0	0	0	0	0	0	3.01	0	5.04	3.01	7.08	63.07	68.23	11.22	94.29	14.37	6.06	78.88	34.12	16.49	20.78	8.11	80.24	115.34	331.3	232.62	53.05	80.24	58.01	392.92	58.01	197.88	338.71	261.48	306.95
C06A8.2	0	0	0	0	0	1	0	0	1	0	0	0	0	0	0	0	0	0	0	0	0	0	0	0	0	0	0	0	3.01	0	0	2	2	0	0	0	5.04	13.32	44.59	35.26	6.06	17.56	14.37	46.98	4.02	19.7	10.18	8.11	32.98
C06A8.3	1	0	3.01	3.01	4.02	0	5.04	0	44.59	1	0	14.37	5.04	0	1	0	4.02	2	2	3.01	6.06	3.01	131.52	17.56	72.18	804.13	692.91	34.12	594.37	74.84	24.05	397.61	116.91	51.83	80.24	34.12	237.63	76.18	449.93	417.27	55.52	59.27	68.23	539.41	72.18	167.31	461.82	334.98	407.25
C06A8.4	0	0	0	0	0	0	0	0	0	0	0	0	0	0	0	0	0	0	0	0	0	0	0	0	0	1	1	0	1	0	0	3.01	2	0	0	0	1	14.37	80.24	66.93	6.06	12.27	7.08	85.77	7.08	37.56	32.98	22.96	28.48
C06A8.5	0	0	0	0	0	0	0	0	4.02	0	0	0	0	0	0	0	0	0	0	0	1	0	0	2	0	2	1	0	4.02	0	0	1	1	1	2	2	4.02	18.63	80.24	63.07	5.04	18.63	19.7	128.2	7.08	60.53	64.35	31.85	54.28
C06A8.6	0	0	0	0	0	0	0	0	0	0	0	0	0	0	0	0	0	0	0	0	0	0	0	0	0	0	0	0	0	0	0	0	0	0	0	0	1	0	0	1	0	0	0	0	0	24.05	2	0	0
C06A8.7	0	0	0	0	0	0	0	0	0	0	0	0	0	0	0	0	0	0	0	0	0	0	1	0	0	27.36	2	0	26.26	1	1	0	0	0	0	0	1	0	4.02	0	1	1	0	1	0	4.02	55.52	19.7	5.04
C06A8.9	0	0	0	0	0	0	0	0	0	0	0	0	0	0	0	0	0	0	0	0	0	0	0	0	0	0	0	0	11.22	0	1	1	1	0	0	0	0	1	0	3.01	0	0	0	0	0	0	0	0	1
C06B3.13	0	0	0	0	0	0	0	0	0	0	0	0	0	0	0	0	0	0	0	0	0	0	0	0	0	0	0	0	0	0	0	0	0	0	0	0	0	0	0	0	0	0	0	0	0	0	0	1	1
C06B3.2	0	0	0	0	0	0	0	0	0	0	0	0	0	0	0	0	0	0	0	0	0	0	0	0	0	0	0	0	0	0	0	0	0	0	1	0	0	0	0	0	0	0	0	0	0	1	1	0	1
C06B3.3	0	0	0	0	0	0	0	0	3.01	0	0	0	0	0	0	0	0	0	0	0	0	0	0	0	0	0	1	0	6.06	0	0	63.07	7.08	7.08	7.08	0	12.27	6.06	43.41	27.36	3.01	6.06	4.02	56.76	6.06	20.78	112.22	59.27	39.88
C06B3.4	0	0	0	0	0	0	0	0	0	0	0	0	0	0	0	0	0	0	0	0	0	0	0	0	0	0	1	0	4.02	0	0	3.01	0	0	0	0	1	2	5.04	4.02	0	1	0	4.02	0	8.11	4.02	2	2
C06B3.6	0	0	0	0	0	0	0	0	0	0	0	0	0	0	0	0	0	1	0	1	0	0	0	0	0	0	0	0	2	0	0	2	1	0	1	0	0	0	3.01	1	0	0	3.01	6.06	0	0	2	3.01	2
C06B3.7	0	0	0	0	0	0	0	0	0	0	0	0	0	0	0	0	0	0	0	0	0	0	0	0	0	0	0	0	0	0	0	0	0	0	0	0	0	0	0	0	0	0	0	0	0	0	0	0	0
C06B3.8	0	0	0	0	0	0	0	0	0	0	0	0	0	0	0	0	0	0	0	0	0	0	0	0	0	0	0	0	0	0	0	0	0	1	0	0	0	0	0	0	0	0	0	0	0	0	0	0	0
C06B3.9	0	0	0	0	0	0	0	0	0	0	0	0	0	0	0	0	0	0	0	0	0	0	0	0	0	0	0	0	0	0	0	0	0	0	0	0	0	0	1	0	0	0	0	0	0	0	0	0	0
C06B8.10	0	0	0	0	0	0	0	0	0	0	0	0	0	0	0	0	0	0	0	0	0	0	0	0	0	0	0	0	0	0	0	0	0	0	0	0	0	0	0	0	0	0	0	0	0	0	0	0	0
C06B8.2	0	0	0	0	0	0	0	0	0	0	0	0	0	0	0	0	0	0	0	0	0	0	0	0	0	0	0	0	0	0	0	3.01	0	0	0	0	0	0	1	1	0	0	0	1	0	0	1	0	0
C06B8.6	0	0	0	0	0	0	0	0	0	0	0	0	0	0	0	0	0	0	0	0	0	0	0	0	0	0	0	0	0	0	0	0	0	0	0	0	0	0	0	0	0	0	0	0	0	0	1	0	0
C06B8.7	0	0	0	0	0	0	0	0	0	0	0	0	0	0	0	0	0	0	0	0	0	0	0	0	0	3.01	0	0	3.01	0	0	9.14	2	0	1	1	0	0	4.02	2	0	1	2	3.01	0	1	6.06	8.11	7.08
C06B8.8	1	0	3.01	0	0	4.02	4.02	2	39.88	1	4.02	13.32	1	3.01	0	3.01	1	0	4.02	2	10.18	2	17.56	9.14	8.11	81.61	115.34	12.27	290.88	41.05	32.98	556.45	208.94	107.62	240.17	55.52	342.49	584.35	1239.69	959	185.21	310.29	297.18	1136.1	206.69	804.13	742.51	1062.59	1062.59
C06C3.1	2	0	0	0	0	0	2	1	11.22	0	0	3.01	1	0	0	0	0	0	0	0	1	0	4.02	0	2	20.78	15.43	5.04	37.56	9.14	4.02	18.63	16.49	12.27	9.14	4.02	25.15	58.01	193.59	110.68	17.56	39.88	30.72	133.19	29.59	95.73	169.24	123.3	126.55
C06C3.3	0	0	0	0	0	0	0	0	0	0	0	0	0	0	0	0	0	0	0	0	0	0	0	0	0	0	0	0	1	0	0	0	0	1	1	0	0	0	0	1	2	1	0	0	0	0	0	1	1
C06C3.4	0	0	0	0	0	0	0	0	0	0	0	0	0	0	0	0	0	0	0	0	0	0	0	0	0	0	1	0	1	0	0	4.02	2	2	0	1	5.04	0	0	0	0	0	0	0	0	0	2	0	0
C06C3.6	0	0	0	0	0	0	0	0	0	0	0	0	0	0	0	0	0	0	0	0	0	0	0	0	0	0	0	0	0	0	0	6.06	0	0	0	0	0	0	3.01	1	0	0	0	0	0	1	1	1	0
C06C3.8	0	0	0	0	0	0	0	0	0	0	0	0	0	0	0	0	0	0	0	0	0	0	0	0	0	0	0	0	5.04	0	0	0	0	0	0	0	0	0	0	0	0	0	0	0	0	2	0	0	1
C06C3.9	0	0	0	0	0	0	0	0	0	0	0	0	0	0	0	0	0	0	0	0	0	0	0	0	0	0	0	0	0	0	0	1	0	1	1	0	0	0	5.04	0	0	1	0	1	0	0	2	1	1
C06C6.4	0	0	0	0	0	0	0	0	0	0	0	0	0	0	0	0	0	0	0	0	0	0	0	0	0	0	1	0	1	0	0	0	0	0	0	0	0	0	0	0	0	0	0	2	0	0	1	0	1
C06C6.5	0	0	0	0	0	0	0	0	0	0	0	0	0	0	0	0	0	0	0	0	0	0	0	0	0	5.04	0	0	6.06	0	0	5.04	1	0	1	0	0	0	2	0	1	1	0	4.02	0	2	2	2	2
C06C6.6	0	0	0	0	0	0	0	0	0	0	0	0	0	0	0	0	0	0	0	0	0	0	0	0	0	0	0	0	0	0	0	0	0	0	0	0	0	0	0	0	0	0	0	0	0	0	0	0	0
C06C6.7	0	0	0	0	0	0	0	0	0	0	0	0	0	0	0	0	0	0	0	0	0	0	0	0	0	0	0	0	0	0	0	0	0	0	0	0	0	0	0	0	0	0	0	0	1	0	0	0	0
C06C6.8	0	0	0	0	0	0	0	0	0	0	0	0	0	0	0	0	0	0	0	0	0	0	0	0	0	0	0	0	0	0	0	0	0	0	0	0	0	0	0	0	0	0	0	0	2	3.01	0	0	0
C06C6.9	0	0	0	0	0	0	0	0	0	0	0	0	0	0	0	0	0	0	0	0	0	0	0	0	0	0	0	0	0	0	0	0	0	0	0	0	0	0	0	0	0	0	0	0	0	3.01	0	0	0
C06E1.1	0	0	0	0	0	0	0	0	0	0	0	0	0	0	0	0	0	0	0	0	0	0	0	0	0	1	0	0	3.01	0	1	8.11	1	0	1	0	0	4.02	18.63	13.32	0	1	2	18.63	2	0	1	1	3.01
C06E1.10	1	0	0	0	0	0	1	0	0	0	1	0	0	0	0	0	0	0	0	0	1	0	0	0	0	1	0	0	2	0	0	4.02	3.01	0	0	0	3.01	6.06	36.41	28.48	9.14	13.32	6.06	37.56	10.18	28.48	34.12	26.26	51.83
C06E1.11	0	0	0	0	0	0	0	0	0	0	0	0	0	0	0	0	0	0	0	0	0	0	0	0	0	0	0	0	0	0	0	0	0	0	0	0	0	1	3.01	2	0	0	0	2	0	3.01	0	1	2
C06E1.3	0	0	0	0	0	0	0	0	1	0	0	0	0	0	0	0	0	0	0	0	0	0	0	0	0	8.11	1	0	9.14	0	0	8.11	0	0	0	0	4.02	2	7.08	8.11	0	1	0	8.11	0	1	11.22	7.08	6.06
C06E1.4	0	0	0	0	0	0	0	0	0	0	0	0	0	0	0	0	0	0	0	0	0	0	0	1	0	1	0	0	5.04	0	0	1	1	0	0	0	0	0	0	0	0	0	0	0	0	0	0	0	0
C06E1.5	0	0	0	0	0	0	0	0	0	0	0	0	0	0	0	0	0	0	0	0	0	0	0	0	0	0	0	0	0	0	0	1	1	0	0	0	0	0	1	0	0	0	0	0	0	0	0	0	0
C06E1.6	0	0	0	0	0	0	0	0	0	0	0	0	0	0	0	0	0	0	0	0	0	0	0	0	0	0	0	0	0	0	0	0	0	0	0	0	0	0	0	1	0	0	0	0	0	0	0	0	0
C06E1.7	0	0	0	0	0	0	0	0	0	0	0	0	0	0	0	0	0	0	0	0	0	0	0	0	0	0	0	0	0	0	0	2	0	0	0	0	0	0	0	0	0	0	0	0	0	0	0	0	0
C06E1.8	0	0	0	0	0	0	0	0	0	0	0	0	0	0	0	0	0	0	0	0	0	0	0	0	0	1	0	0	0	0	0	0	0	0	0	0	0	0	0	0	0	0	0	1	0	0	0	0	0
C06E1.9	0	0	0	1	0	0	0	0	0	0	0	0	0	0	0	0	0	0	0	1	0	0	0	0	0	4.02	0	0	6.06	2	0	10.18	3.01	0	0	0	4.02	18.63	74.84	54.28	9.14	27.36	17.56	68.23	5.04	41.05	26.26	21.87	38.72
C06E2.1	0	0	0	0	0	0	0	0	0	0	0	0	0	0	0	0	0	0	0	0	0	0	0	0	0	0	1	0	1	0	0	2	0	0	0	0	1	0	2	0	0	0	0	1	0	0	3.01	0	0
C06E2.3	0	0	0	0	0	0	0	0	0	0	0	0	0	0	0	0	0	0	0	0	0	0	0	0	0	0	0	0	0	0	0	0	0	0	0	0	0	1	0	0	0	0	0	0	0	0	0	0	0
C06E2.5	0	0	0	0	0	1	0	0	0	0	0	0	0	0	0	0	0	0	0	0	0	0	0	0	0	1	1	0	2	0	0	3.01	1	1	0	0	1	2	13.32	3.01	2	6.06	2	5.04	2	0	2	4.02	1
C06E2.7	0	0	0	0	0	0	0	0	0	0	0	0	0	0	0	0	0	0	0	0	0	0	0	0	0	0	0	0	2	0	0	0	0	0	0	0	0	0	0	0	0	0	0	0	0	0	0	2	0
C06E2.8	0	0	0	0	0	0	0	0	0	0	0	0	0	0	0	0	0	0	0	0	0	0	0	0	0	0	0	0	16.49	0	0	0	0	0	0	0	0	0	0	0	0	0	0	0	0	0	0	0	0
C06E4.2	0	0	0	0	0	0	0	0	0	0	0	0	0	0	0	0	0	0	0	0	0	0	0	0	0	2	0	1	13.32	0	1	0	0	0	0	0	0	1	2	1	0	1	0	9.14	0	0	0	0	1
C06E4.3	0	0	0	0	0	0	0	0	0	0	0	0	0	0	0	0	0	0	0	0	0	0	0	0	0	0	0	0	1	0	0	0	1	0	0	0	0	0	0	1	0	0	0	2	1	1	2	0	2
C06E4.6	0	0	0	0	0	0	0	0	0	0	0	0	0	0	0	0	0	0	0	0	0	0	0	0	0	0	0	0	0	0	0	0	0	0	0	0	0	0	0	0	0	0	0	0	0	0	0	0	0
C06E4.7	0	0	0	0	0	0	0	0	0	0	0	0	0	0	0	0	0	0	0	0	0	0	0	0	0	0	0	0	3.01	0	0	0	0	0	0	0	0	0	0	0	0	0	0	0	0	1	1	0	0
C06E4.8	0	0	0	0	0	0	0	0	0	0	0	0	0	0	0	0	0	0	0	0	0	0	0	0	0	0	0	0	1	0	0	0	0	0	0	0	0	0	0	0	0	0	0	0	0	0	0	2	0
C06E7.1	2	0	1	4.02	1	3.01	4.02	2	63.07	2	1	29.59	3.01	0	2	4.02	0	1	0	1	16.49	2	4.02	6.06	11.22	37.56	36.41	7.08	63.07	28.48	29.59	73.5	73.5	44.59	31.85	29.59	129.85	213.51	508.4	455.81	110.68	232.62	227.71	855.4	181.12	494.2	523.43	417.27	556.45
C06E7.2	0	0	0	0	0	0	1	0	0	0	0	0	0	0	0	0	0	0	0	0	0	0	0	0	0	0	1	8.11	9.14	1	0	9.14	2	0	1	1	0	0	1	0	0	3.01	1	1	0	3.01	0	8.11	25.15
C06E7.3	1	0	0	1	2	4.02	6.06	2	42.23	0	2	13.32	1	2	0	2	0	1	1	0	10.18	0	2	3.01	11.22	30.72	28.48	8.11	112.22	15.43	14.37	61.8	63.07	30.72	19.7	19.7	74.84	120.09	480.75	338.71	61.8	88.58	78.88	515.81	68.23	253.28	366.46	218.15	287.78
C06E7.4	0	0	0	0	0	0	0	0	1	0	0	0	0	0	0	0	0	0	0	0	0	0	0	0	1	0	0	0	0	0	0	0	0	0	0	0	1	1	2	0	0	0	0	9.14	0	0	9.14	1	0
C06E7.6	0	0	0	0	0	0	0	0	0	0	0	0	0	0	0	0	0	0	0	0	0	0	0	0	0	0	0	0	0	0	0	0	0	0	0	0	0	0	0	2	0	1	0	0	0	3.01	0	1	0
C06E8.3	0	0	0	0	0	0	0	0	2	0	0	0	0	0	0	0	0	0	0	0	0	0	0	0	2	24.05	12.27	0	10.18	0	0	28.48	6.06	3.01	4.02	0	6.06	12.27	32.98	21.87	1	3.01	1	20.78	1	9.14	26.26	15.43	11.22
C06E8.5	0	0	0	0	0	0	0	0	0	0	0	0	0	0	0	0	0	0	0	0	0	0	0	0	0	0	0	0	0	0	0	0	0	0	0	0	0	0	0	0	0	0	0	0	0	0	0	0	0
C06G1.1	0	0	0	0	0	0	0	0	0	0	0	0	0	0	0	0	0	0	0	0	0	0	0	0	0	0	0	0	0	0	0	1	1	0	1	0	1	0	2	3.01	0	0	0	1	0	1	2	1	2
C06G1.2	0	0	0	0	0	0	0	0	0	0	0	0	0	0	0	0	0	0	0	0	0	0	0	0	0	0	0	0	0	0	0	0	0	0	0	0	0	0	0	0	0	0	0	0	0	1	0	0	0
C06G1.4	0	0	0	0	0	0	1	1	3.01	0	0	1	0	0	1	0	0	0	0	0	1	0	2	0	1	36.41	16.49	3.01	65.64	4.02	2	54.28	25.15	5.04	7.08	5.04	27.36	25.15	69.54	44.59	13.32	15.43	8.11	61.8	13.32	20.78	58.01	59.27	58.01
C06G1.5	0	0	0	0	0	0	0	0	1	0	0	0	0	0	0	0	0	0	0	0	0	0	0	0	0	10.18	8.11	2	22.96	0	0	12.27	3.01	0	1	0	3.01	1	15.43	13.32	2	4.02	2	22.96	3.01	10.18	15.43	22.96	18.63
C06G1.6	0	0	0	0	0	0	0	0	0	0	0	0	0	0	0	0	0	0	0	0	0	0	0	0	0	0	0	0	0	0	0	0	0	0	0	0	0	0	0	0	0	0	0	0	0	0	0	0	0
C06G3.1	0	0	0	0	0	0	0	0	0	0	0	0	0	0	0	0	0	0	0	0	0	0	0	0	1	2	1	0	8.11	0	0	3.01	0	1	1	1	1	1	6.06	2	1	1	3.01	10.18	1	1	5.04	3.01	8.11
C06G3.10	0	0	0	0	0	0	0	0	1	0	0	1	0	0	0	0	0	0	0	0	0	0	1	0	0	2	1	0	2	0	0	3.01	1	0	0	1	3.01	12.27	58.01	39.88	10.18	7.08	17.56	69.54	9.14	25.15	32.98	10.18	15.43
C06G3.11	0	1	0	1	1	0	1	2	7.08	0	0	1	0	1	0	0	0	0	0	0	2	1	1	0	1	10.18	14.37	1	24.05	4.02	3.01	34.12	19.7	3.01	13.32	7.08	22.96	37.56	161.61	104.6	32.98	45.79	43.41	191.47	25.15	73.5	148.79	89.99	185.21
C06G3.2	0	0	0	1	0	0	0	0	14.37	0	1	5.04	1	0	1	0	0	0	0	0	3.01	0	0	0	2	6.06	8.11	2	5.04	0	3.01	7.08	5.04	2	7.08	0	17.56	34.12	197.88	154.2	26.26	36.41	38.72	147.01	25.15	101.61	103.1	110.68	140
C06G3.3	0	0	0	0	0	0	0	0	0	0	0	0	0	0	0	0	0	0	0	0	0	0	0	0	0	3.01	0	0	2	1	0	1	0	0	1	0	0	0	0	0	0	0	0	0	0	1	18.63	17.56	24.05
C06G3.5	0	0	0	0	0	0	0	0	0	0	0	1	1	0	0	0	0	0	0	0	0	0	0	0	0	1	2	0	5.04	2	0	30.72	16.49	1	7.08	4.02	13.32	5.04	36.41	38.72	5.04	5.04	5.04	50.61	7.08	25.15	94.29	54.28	43.41
C06G3.6	0	0	0	0	0	0	0	0	0	0	0	0	0	0	0	0	0	0	0	0	0	0	0	0	0	2	1	0	3.01	0	0	2	1	0	1	0	1	1	9.14	5.04	0	3.01	1	12.27	2	1	5.04	3.01	5.04
C06G3.7	1	0	0	1	0	0	0	0	7.08	0	0	3.01	1	1	0	0	1	0	0	0	0	0	4.02	1	2	9.14	3.01	1	20.78	0	1	22.96	5.04	2	6.06	0	10.18	18.63	54.28	44.59	6.06	11.22	12.27	65.64	9.14	46.98	72.18	48.18	94.29
C06G3.8	0	0	0	0	0	1	0	0	0	0	0	0	0	0	0	0	0	0	0	0	0	0	0	0	1	0	2	0	5.04	0	0	4.02	0	1	0	0	2	5.04	24.05	19.7	3.01	7.08	9.14	31.85	2	11.22	22.96	13.32	25.15
C06G3.9	0	0	0	0	0	0	0	0	0	0	0	0	0	0	0	0	0	0	0	0	0	0	1	0	0	5.04	4.02	0	5.04	2	0	5.04	6.06	1	5.04	0	5.04	6.06	70.85	55.52	3.01	16.49	9.14	53.05	6.06	30.72	43.41	24.05	20.78
C06G4.1	0	0	0	0	0	0	0	0	1	0	0	0	0	0	0	0	0	0	0	0	0	0	0	0	0	1	0	0	1	0	0	0	0	1	1	0	2	10.18	24.05	25.15	11.22	9.14	10.18	41.05	10.18	12.27	12.27	18.63	28.48
C06G4.2	0	0	0	0	0	1	0	0	22.96	0	0	1	1	0	0	0	0	1	1	0	2	0	2	2	7.08	66.93	64.35	5.04	179.1	3.01	6.06	72.18	29.59	7.08	10.18	6.06	32.98	56.76	200.06	133.19	24.05	38.72	32.98	222.88	20.78	113.78	154.2	141.74	191.47
C06G4.4	0	0	0	0	0	0	0	0	0	0	0	0	0	0	0	0	0	0	0	0	0	0	0	0	0	0	0	0	0	0	0	0	0	0	0	0	0	0	0	0	0	0	0	0	1	10.18	0	0	0
C06G4.5	0	0	0	0	0	0	0	0	0	0	0	0	0	0	0	0	0	0	0	0	0	0	0	0	0	0	0	0	0	0	0	0	0	0	0	0	0	0	0	0	0	0	0	1	0	1	1	0	1
C06G4.6	0	0	0	0	0	0	0	0	0	0	0	0	0	0	0	0	0	0	0	0	0	0	0	0	0	0	0	0	0	0	0	0	0	0	0	0	0	0	0	0	0	0	0	1	0	0	0	0	0
C06G8.1	0	0	0	0	0	0	0	0	0	0	0	0	0	0	0	0	0	0	0	0	0	0	0	0	0	0	0	0	0	1	0	3.01	0	0	0	0	1	0	1	2	1	0	2	14.37	0	3.01	6.06	4.02	2
C06G8.2	0	0	0	0	0	0	1	0	2	0	0	1	0	0	0	0	0	0	0	0	0	1	0	0	0	5.04	0	0	1	0	1	1	0	0	0	0	0	1	2	1	1	0	1	10.18	2	2	3.01	41.05	167.31
C06G8.3	0	0	0	0	0	0	0	0	0	0	0	0	0	0	0	0	0	0	0	0	0	0	0	0	0	0	0	0	1	0	0	30.72	3.01	0	1	0	3.01	0	3.01	4.02	0	0	0	9.14	0	1	20.78	7.08	5.04
C06H2.1	0	3.01	0	1	1	0	2	0	13.32	0	1	6.06	1	0	1	0	0	0	1	0	2	0	24.05	2	9.14	275.75	106.1	6.06	317.1	16.49	7.08	258.71	131.52	29.59	56.76	18.63	107.62	76.18	547.79	354.2	41.05	61.8	69.54	531.3	42.23	334.98	474.28	438.57	531.3
C06H2.2	0	0	0	0	0	0	0	0	1	0	0	0	0	0	0	0	0	0	0	0	0	0	0	0	1	3.01	6.06	0	5.04	0	1	7.08	6.06	0	7.08	2	4.02	13.32	35.26	37.56	18.63	29.59	17.56	44.59	18.63	42.23	30.72	29.59	41.05
C06H2.3	0	0	0	0	0	0	0	0	3.01	0	0	0	0	0	0	0	0	0	0	0	0	0	0	0	0	1	3.01	0	3.01	0	0	10.18	3.01	0	4.02	1	4.02	7.08	54.28	32.98	9.14	13.32	7.08	49.39	11.22	20.78	30.72	24.05	31.85
C06H2.4	0	0	0	0	0	0	0	0	0	0	0	0	0	0	0	0	0	0	0	0	0	0	0	1	0	6.06	3.01	1	4.02	0	0	7.08	3.01	1	0	0	2	2	8.11	5.04	0	2	0	10.18	3.01	0	6.06	6.06	3.01
C06H2.5	0	0	0	0	0	0	0	0	0	0	0	0	0	0	0	0	0	0	0	0	0	0	0	0	0	1	2	0	25.15	1	0	2	1	0	0	1	0	0	2	2	1	0	0	17.56	1	1	0	0	3.01
C06H2.6	0	0	0	1	1	0	0	1	2	0	0	3.01	1	1	2	0	0	0	0	1	2	0	1	2	0	14.37	13.32	0	20.78	4.02	3.01	29.59	18.63	8.11	17.56	8.11	20.78	81.61	242.74	211.22	42.23	68.23	55.52	264.27	39.88	95.73	152.38	73.5	123.3
C06H2.7	0	0	0	0	1	0	0	0	0	0	0	0	0	0	0	0	0	0	0	0	0	0	0	0	0	1	1	0	2	1	0	2	1	2	0	1	3.01	24.05	50.61	25.15	1	3.01	3.01	14.37	1	0	1	0	1
C06H5.1	0	0	0	0	0	0	0	0	1	0	0	0	0	0	0	0	0	0	0	0	0	0	0	0	0	0	0	0	0	0	0	0	0	0	0	0	0	0	0	0	0	0	0	0	0	0	1	1	0
C06H5.2	0	0	0	0	0	0	0	0	0	0	0	0	0	0	0	0	0	0	0	0	0	0	0	0	0	0	0	0	0	0	0	0	0	0	0	0	0	0	0	0	0	0	0	0	0	0	0	0	0
C06H5.6	0	0	0	0	0	0	0	0	1	0	0	0	0	0	0	0	0	0	0	0	0	0	0	0	0	0	0	0	0	0	2	12.27	5.04	1	2	0	3.01	3.01	7.08	3.01	1	0	1	7.08	3.01	1	10.18	5.04	12.27
C06H5.7	0	0	0	0	0	0	0	0	0	0	0	0	0	0	0	0	0	0	0	0	0	0	0	0	0	6.06	2	0	13.32	1	0	10.18	3.01	0	1	0	3.01	2	8.11	4.02	1	1	1	13.32	0	4.02	11.22	12.27	15.43
C06H5.8	0	0	0	0	0	0	0	0	0	0	0	0	0	0	0	0	0	0	0	0	0	0	0	0	0	1	0	0	1	0	0	2	0	1	0	0	0	0	1	0	0	0	0	3.01	0	1	0	1	2
C07A12.1	0	0	0	0	0	0	0	0	0	0	0	0	0	0	0	0	0	0	0	0	0	0	0	0	2	8.11	3.01	1	5.04	1	0	2	1	1	0	0	1	1	1	0	0	2	1	0	0	0	4.02	0	13.32
C07A12.2	0	0	0	0	0	0	0	0	0	0	0	0	0	0	0	0	0	0	0	0	0	0	0	0	0	0	0	1	17.56	0	0	0	0	0	0	0	0	0	0	1	0	0	1	0	0	0	0	0	0
C07A12.3	0	0	0	0	0	0	0	0	0	0	0	0	0	0	0	0	0	0	0	0	0	0	0	0	1	8.11	6.06	1	12.27	0	0	32.98	7.08	2	1	5.04	6.06	4.02	20.78	9.14	2	3.01	4.02	17.56	3.01	5.04	20.78	21.87	15.43
C07A12.4	0	0	0	0	0	0	0	0	0	0	0	0	0	0	0	0	0	0	0	0	0	0	0	0	0	2	0	0	0	0	0	1	2	1	0	0	0	0	2	1	0	0	0	6.06	2	2	1	3.01	5.04
C07A12.5	0	0	0	0	0	0	0	0	1	0	0	2	0	0	0	0	0	0	0	0	0	0	0	0	0	1	0	0	1	2	0	1	3.01	0	2	0	9.14	16.49	35.26	17.56	5.04	7.08	4.02	39.88	5.04	11.22	3.01	5.04	11.22
C07A12.7	0	0	0	0	0	0	0	0	0	0	0	1	0	0	0	0	0	0	0	0	0	0	1	0	0	7.08	5.04	1	26.26	1	0	17.56	1	1	2	0	3.01	1	15.43	6.06	2	2	0	7.08	3.01	4.02	13.32	30.72	29.59
C07A4.1	0	0	0	0	0	0	0	0	0	0	0	0	0	0	0	0	0	0	0	0	0	0	0	0	0	0	1	0	4.02	0	0	3.01	1	0	0	0	0	0	0	0	0	0	0	0	0	2	2	10.18	9.14
C07A4.2	0	0	0	0	0	0	0	0	0	0	0	1	0	0	0	0	0	0	0	0	0	0	0	0	0	0	1	0	2	0	0	0	0	0	0	1	0	0	0	0	0	0	0	0	0	0	1	1	0
C07A4.3	0	0	0	0	0	0	0	0	0	0	0	0	0	0	0	0	0	0	0	0	0	0	0	0	0	0	0	0	0	0	0	0	0	0	0	0	0	0	0	0	0	0	0	1	0	0	4.02	8.11	2
C07A9.1	0	0	0	0	0	0	0	0	0	0	0	0	0	0	0	0	0	0	0	0	0	0	0	0	0	0	0	0	1	0	0	0	0	0	0	0	0	0	1	0	0	0	0	0	0	0	0	0	0
C07A9.10	0	0	0	0	0	0	0	0	0	0	0	0	0	0	0	0	0	0	0	0	0	0	0	1	0	0	0	0	0	0	0	0	0	2	0	0	0	0	0	0	0	0	0	0	0	1	0	0	0
C07A9.11	0	0	0	0	0	0	0	0	0	0	0	0	0	0	0	0	0	0	0	0	0	0	0	0	0	0	0	0	0	0	0	15.43	1	1	2	0	0	0	4.02	1	0	4.02	0	9.14	1	0	10.18	7.08	8.11
C07A9.12	0	0	0	0	0	0	0	0	0	0	0	0	0	0	0	0	0	0	0	0	0	0	2	0	0	1	2	0	5.04	0	0	2	0	0	0	1	2	0	1	0	0	0	0	3.01	0	1	0	1	1
C07A9.13	0	0	0	0	0	0	0	0	0	0	0	0	0	0	0	0	0	0	0	0	0	0	0	0	0	0	0	0	0	0	0	0	0	0	0	0	0	0	0	0	0	0	0	0	2	11.22	0	0	0
C07A9.2	0	0	0	0	0	0	0	0	4.02	0	0	3.01	0	0	0	0	0	0	0	0	3.01	0	0	0	0	2	3.01	0	3.01	1	0	9.14	11.22	1	1	1	9.14	46.98	148.79	115.34	19.7	35.26	26.26	129.85	24.05	77.53	72.18	44.59	101.61
C07A9.3	0	0	0	1	0	0	0	0	6.06	0	0	2	0	1	0	0	0	0	0	0	2	0	0	0	2	25.15	12.27	5.04	54.28	5.04	4.02	29.59	15.43	7.08	10.18	3.01	28.48	60.53	287.78	208.94	18.63	30.72	30.72	220.51	31.85	100.13	123.3	124.92	134.88
C07A9.4	0	0	0	0	0	0	0	0	0	0	0	0	0	0	0	0	0	0	0	0	0	0	0	0	0	0	0	0	0	0	0	1	0	0	0	0	0	0	1	2	0	0	0	1	0	1	9.14	4.02	4.02
C07A9.6	0	0	0	0	0	0	0	0	0	0	0	0	0	0	0	0	0	0	0	0	0	0	0	0	0	2	5.04	0	1	0	0	1	0	0	1	0	2	1	4.02	3.01	0	0	1	5.04	0	0	9.14	2	6.06
C07A9.7	0	0	0	0	0	0	0	0	1	0	0	0	0	0	0	0	0	0	0	0	0	1	0	0	0	0	3.01	0	7.08	1	0	3.01	2	1	1	2	4.02	15.43	37.56	43.41	5.04	7.08	9.14	46.98	9.14	42.23	36.41	22.96	27.36
C07A9.8	0	0	0	0	0	0	0	0	0	0	0	0	0	0	0	0	0	0	0	0	0	0	0	0	0	0	1	0	0	0	0	0	0	0	0	0	0	0	1	0	0	0	0	0	0	0	0	0	0
C07A9.9	0	0	0	0	0	0	0	0	0	0	0	0	0	0	0	0	0	0	0	0	0	0	0	0	1	4.02	2	1	20.78	0	0	3.01	1	1	1	1	4.02	6.06	8.11	7.08	3.01	4.02	0	29.59	2	2	7.08	8.11	7.08
C07B5.3	0	0	0	0	0	0	0	0	0	0	0	0	0	0	0	0	0	0	0	0	0	0	0	0	0	0	0	0	13.32	0	0	0	0	1	0	0	0	0	0	0	0	0	0	0	0	0	0	1	0
C07B5.4	0	0	0	0	0	0	0	0	0	0	0	0	0	0	0	0	0	0	1	0	1	0	2	1	1	4.02	0	0	8.11	0	0	0	0	1	2	0	0	0	1	2	0	0	1	2	0	0	1	11.22	15.43
C07B5.5	0	0	0	0	0	0	0	0	0	0	0	0	0	0	0	0	0	0	0	0	0	0	0	0	0	0	0	0	0	1	0	3.01	0	0	1	2	3.01	2	8.11	5.04	0	1	1	19.7	1	7.08	19.7	15.43	10.18
C07B5.6	0	0	0	0	0	0	0	0	0	0	0	0	0	0	0	0	0	0	0	0	0	0	0	0	0	0	0	0	0	0	0	0	0	0	0	0	0	0	0	0	0	0	0	0	0	0	0	0	0
C07C7.1	0	0	0	0	0	0	0	0	0	0	0	0	0	0	0	0	0	0	0	0	0	0	0	0	0	0	0	0	2	0	0	0	0	0	0	0	0	0	0	0	0	0	0	0	0	0	0	0	0
C07D10.1	0	0	0	0	0	0	0	0	0	0	0	0	0	0	0	0	0	0	0	0	0	0	0	0	0	1	1	0	2	0	0	0	0	0	0	0	0	0	3.01	1	0	0	0	2	0	1	0	3.01	6.06
C07D10.2	0	0	0	0	0	0	0	0	5.04	0	0	2	0	0	0	0	0	0	0	0	0	0	0	0	3.01	8.11	4.02	0	18.63	1	0	12.27	4.02	3.01	1	1	8.11	31.85	133.19	143.48	9.14	15.43	27.36	136.58	9.14	61.8	55.52	50.61	49.39
C07D10.3	0	0	0	0	0	0	0	0	0	0	0	0	0	0	0	0	0	0	0	0	0	0	0	0	0	0	0	0	0	0	0	0	0	0	0	0	0	0	0	0	0	0	0	0	0	0	0	0	0
C07D10.4	0	0	0	0	0	0	0	0	0	0	0	0	0	0	0	0	0	0	0	0	0	0	0	0	0	0	3.01	0	2	0	0	3.01	0	0	0	0	0	0	0	0	0	0	0	0	0	1	1	1	1
C07D10.5	0	0	0	0	0	0	0	0	0	0	0	0	0	0	0	0	0	0	0	0	0	0	0	0	0	0	0	0	3.01	1	0	28.48	13.32	2	3.01	0	2	6.06	21.87	12.27	3.01	5.04	1	20.78	3.01	7.08	22.96	13.32	8.11
C07D10.6	0	0	0	0	0	0	0	0	0	0	0	0	0	0	0	0	0	0	0	0	0	0	0	0	0	0	0	0	0	0	0	0	0	0	0	0	0	0	0	0	0	0	0	0	0	0	0	0	0
C07D8.6	1	0	0	1	0	0	1	0	15.43	1	0	5.04	0	0	0	0	0	1	0	0	3.01	0	2	1	0	15.43	11.22	5.04	54.28	8.11	4.02	88.58	32.98	20.78	43.41	13.32	94.29	118.49	297.18	200.06	39.88	41.05	32.98	327.68	24.05	104.6	240.17	179.1	150.58
C07E3.1	0	0	0	0	0	0	0	0	0	0	1	0	0	0	0	0	0	0	0	0	0	0	0	0	0	0	1	0	2	1	0	2	0	1	1	0	1	13.32	36.41	22.96	5.04	12.27	9.14	32.98	8.11	28.48	18.63	14.37	26.26
C07E3.2	0	0	0	0	0	0	0	1	1	0	0	2	0	1	2	0	0	0	0	0	0	0	0	0	0	1	4.02	2	6.06	3.01	0	8.11	3.01	1	1	2	8.11	19.7	70.85	44.59	24.05	45.79	28.48	115.34	27.36	58.01	97.19	64.35	85.77
C07E3.3	0	0	0	0	0	0	0	0	0	0	0	0	0	0	0	0	0	0	0	0	0	0	0	0	0	0	0	0	3.01	0	0	3.01	0	0	0	0	0	0	2	0	0	0	0	0	0	1	1	4.02	2
C07E3.4	0	0	0	0	0	0	0	0	0	0	0	0	0	0	0	0	0	0	0	0	0	0	0	0	0	0	0	0	0	0	0	0	0	0	0	0	1	0	0	0	0	0	0	1	1	1	0	0	0
C07E3.5	0	0	0	0	0	0	0	0	0	0	0	0	0	0	0	0	0	0	0	0	0	0	0	0	0	0	0	0	4.02	0	0	0	0	0	0	0	0	0	0	0	0	0	0	0	0	0	0	0	0
C07E3.6	0	0	0	1	0	0	0	0	0	0	0	0	0	0	0	0	0	0	0	0	0	0	0	0	0	0	3.01	0	5.04	0	0	1	0	1	0	1	4.02	19.7	45.79	14.37	7.08	3.01	5.04	20.78	4.02	4.02	3.01	5.04	5.04
C07E3.8	0	0	0	0	0	0	0	0	0	0	0	0	0	0	0	0	0	0	0	0	0	0	0	0	0	0	0	0	0	0	0	0	0	0	0	0	0	0	0	0	0	0	0	1	0	0	0	0	0
C07E3.9	0	0	0	0	0	0	0	0	0	0	0	0	0	0	0	0	0	0	0	0	0	0	0	0	1	2	0	0	4.02	0	1	3.01	3.01	0	1	0	2	2	22.96	8.11	0	1	3.01	53.05	4.02	14.37	5.04	6.06	27.36
C07F11.1	0	0	0	0	0	0	1	0	4.02	0	0	1	0	0	1	0	0	0	0	0	0	0	0	0	0	2	10.18	3.01	10.18	2	2	9.14	5.04	1	6.06	2	9.14	24.05	129.85	106.1	13.32	21.87	21.87	76.18	7.08	18.63	41.05	25.15	29.59
C07F11.2	0	0	0	0	0	0	0	0	0	0	0	0	0	0	0	0	0	0	0	0	0	0	0	0	0	1	0	0	0	0	0	0	0	0	0	0	0	0	1	0	0	0	0	0	0	0	1	2	0
C07G1.2	0	0	0	0	0	0	0	0	0	0	0	0	0	0	0	0	0	0	0	0	0	0	0	0	0	2	1	0	0	0	0	2	0	0	0	0	1	0	0	1	0	0	0	0	0	0	0	0	0
C07G1.3	1	2	1	3.01	0	1	2	0	5.04	0	1	5.04	0	0	2	0	0	2	0	1	6.06	0	2	2	0	16.49	12.27	1	53.05	5.04	3.01	30.72	15.43	11.22	6.06	7.08	21.87	77.53	220.51	187.28	45.79	72.18	65.64	261.48	61.8	101.61	126.55	89.99	97.19
C07G1.4	0	0	0	0	1	0	2	0	9.14	0	0	4.02	0	2	0	0	0	0	0	0	1	0	2	2	2	25.15	9.14	0	41.05	4.02	3.01	17.56	11.22	10.18	8.11	4.02	17.56	64.35	237.63	171.18	54.28	69.54	42.23	202.25	34.12	100.13	116.91	92.85	95.73
C07G1.5	0	0	1	0	0	1	0	0	3.01	0	0	2	0	0	0	0	0	0	0	0	0	0	0	0	2	6.06	7.08	2	13.32	1	1	20.78	4.02	2	5.04	1	18.63	60.53	133.19	109.15	21.87	44.59	38.72	131.52	38.72	87.17	84.38	66.93	66.93
C07G1.6	0	0	0	0	0	0	0	0	0	0	0	0	0	0	0	0	0	0	0	0	0	0	0	0	0	0	0	0	1	0	0	0	0	0	1	0	0	2	2	0	0	2	1	0	6.06	41.05	1	1	5.04
C07G1.7	0	0	0	0	0	0	0	0	0	0	0	0	0	0	0	0	0	0	0	0	0	0	0	0	0	0	0	0	0	0	0	0	0	0	0	0	0	0	1	0	0	0	1	5.04	3.01	8.11	7.08	8.11	8.11
C07G1.8	0	0	0	0	0	0	0	0	1	0	0	0	0	0	0	0	0	0	0	0	1	0	1	0	1	0	0	0	4.02	0	0	5.04	2	0	0	0	2	4.02	24.05	11.22	4.02	5.04	6.06	39.88	0	12.27	22.96	18.63	25.15
C07G2.1	1	4.02	0	0	0	3.01	6.06	7.08	37.56	0	4.02	11.22	1	0	5.04	0	1	2	1	0	5.04	1	2	0	7.08	12.27	14.37	3.01	28.48	6.06	6.06	22.96	18.63	16.49	21.87	24.05	109.15	433.08	1136.1	3181.72	211.22	245.33	227.71	919.61	240.17	200.06	113.78	88.58	113.78
C07G2.2	0	0	0	1	0	0	0	2	17.56	0	1	5.04	1	0	0	0	0	0	0	0	1	1	2	1	1	14.37	16.49	5.04	58.01	7.08	7.08	84.38	27.36	14.37	5.04	12.27	39.88	61.8	255.98	235.11	35.26	30.72	43.41	275.75	45.79	128.2	152.38	123.3	106.1
C07G2.3	0	3.01	1	1	1	2	1	0	34.12	1	1	12.27	1	1	2	0	0	3.01	3.01	0	10.18	0	3.01	2	6.06	39.88	34.12	3.01	97.19	12.27	8.11	95.73	66.93	17.56	17.56	10.18	41.05	106.1	515.81	407.25	59.27	87.17	94.29	804.13	91.42	350.24	397.61	362.31	402.38
C07G3.10	0	0	0	0	0	0	0	0	0	0	0	0	0	0	0	0	0	0	0	0	0	0	0	0	0	0	0	0	0	0	0	0	0	0	0	0	0	0	0	0	0	0	0	0	0	1	0	0	0
C07G3.2	0	0	0	0	0	0	0	0	0	0	0	0	0	0	0	0	0	0	0	0	0	0	0	0	0	0	0	0	0	0	0	3.01	2	0	0	0	0	0	1	1	0	0	0	2	0	0	0	0	4.02
C07G3.3	0	0	0	0	0	0	0	0	0	0	0	0	0	0	0	0	0	0	0	0	0	0	0	0	0	0	0	0	0	0	0	0	0	0	0	0	0	2	0	2	0	0	0	0	0	0	0	0	0
C07G3.6	0	0	0	0	0	0	0	0	0	0	0	0	0	0	0	0	0	0	0	0	0	0	0	0	0	0	0	0	1	0	0	0	0	0	0	0	0	0	0	0	0	0	0	0	0	1	0	0	1
C07G3.8	0	0	0	0	0	0	0	0	0	0	0	0	0	0	0	0	0	0	0	0	0	0	0	0	0	0	0	0	1	0	0	0	0	0	0	0	0	0	0	0	1	1	0	0	0	0	0	0	0
C07G3.9	0	0	0	0	0	0	0	0	0	0	0	0	0	0	0	0	0	0	0	0	0	0	0	0	1	4.02	3.01	0	2	0	0	29.59	6.06	0	1	0	2	6.06	41.05	34.12	3.01	3.01	4.02	59.27	1	11.22	28.48	16.49	22.96
C07H4.1	0	0	0	0	0	0	0	0	0	0	0	0	0	0	0	0	0	0	0	0	0	0	0	0	0	0	0	0	1	0	0	3.01	0	0	1	0	0	1	1	0	2	1	0	3.01	0	1	4.02	5.04	5.04
C07H4.2	0	1	1	0	0	0	0	0	6.06	0	0	3.01	0	0	1	0	0	0	0	0	0	0	0	1	1	4.02	5.04	2	19.7	5.04	4.02	22.96	4.02	3.01	2	3.01	11.22	25.15	145.24	106.1	12.27	32.98	30.72	141.74	19.7	51.83	91.42	53.05	91.42
C07H6.1	0	0	0	0	0	0	1	0	1	0	0	0	0	0	1	0	0	0	0	0	0	0	0	0	1	1	0	0	3.01	1	0	4.02	0	0	2	0	0	4.02	21.87	18.63	4.02	1	8.11	27.36	7.08	6.06	11.22	9.14	15.43
C07H6.2	0	0	0	0	0	1	0	0	5.04	0	0	3.01	0	0	1	0	0	0	0	0	2	0	1	2	2	13.32	6.06	2	16.49	0	0	18.63	9.14	5.04	2	4.02	9.14	32.98	154.2	148.79	16.49	51.83	49.39	156.03	26.26	61.8	56.76	46.98	55.52
C07H6.3	0	0	0	0	0	0	0	0	0	0	0	0	0	0	0	0	0	0	0	0	0	0	0	0	0	5.04	4.02	0	4.02	0	2	11.22	2	1	0	0	0	2	5.04	4.02	2	1	1	2	0	3.01	6.06	7.08	20.78
C07H6.4	0	0	0	0	0	0	1	0	3.01	0	0	2	0	0	1	0	0	0	0	0	0	0	1	0	0	4.02	1	0	12.27	3.01	2	14.37	14.37	5.04	8.11	3.01	14.37	63.07	134.88	89.99	43.41	50.61	49.39	143.48	36.41	88.58	97.19	88.58	124.92
C07H6.5	7.08	7.08	8.11	9.14	3.01	12.27	13.32	8.11	103.1	1	7.08	38.72	7.08	1	5.04	7.08	3.01	3.01	4.02	1	24.05	2	6.06	8.11	18.63	68.23	65.64	18.63	152.38	45.79	37.56	145.24	128.2	70.85	88.58	42.23	156.03	407.25	1416.79	1062.59	222.88	269.95	258.71	1416.79	177.1	1136.1	724.89	651.38	761.45
C07H6.6	0	0	0	0	0	0	0	1	4.02	0	0	2	0	0	0	0	0	0	0	0	1	0	0	0	0	3.01	2	1	5.04	0	1	5.04	1	4.02	3.01	1	6.06	29.59	85.77	58.01	19.7	30.72	25.15	66.93	19.7	49.39	42.23	25.15	38.72
C07H6.7	0	0	0	0	0	0	0	1	1	0	0	0	0	0	0	0	0	0	0	0	0	0	0	0	0	0	0	0	2	0	1	1	1	2	1	3.01	5.04	6.06	11.22	8.11	7.08	2	4.02	21.87	2	4.02	27.36	17.56	46.98
C07H6.8	0	0	0	0	1	0	0	0	0	0	1	0	0	0	0	0	0	0	0	0	1	0	0	0	0	1	2	1	3.01	0	0	1	1	1	2	2	10.18	12.27	37.56	26.26	16.49	21.87	14.37	26.26	11.22	18.63	11.22	20.78	26.26
C07H6.9	0	0	0	0	0	0	0	0	0	0	0	0	0	0	0	0	0	0	0	0	0	0	0	0	0	0	0	0	0	0	0	0	0	0	0	0	1	2	0	0	0	1	1	2	1	3.01	0	0	0
C08A9.1	0	0	0	0	0	0	0	0	0	0	0	0	0	0	0	0	0	0	0	0	0	0	1	0	1	8.11	5.04	0	9.14	0	0	1	1	0	0	0	0	0	1	1	0	0	0	2	0	3.01	1	4.02	10.18
C08A9.10	0	0	0	0	0	0	0	0	0	0	0	0	0	0	0	0	0	0	0	0	0	0	0	0	0	0	1	0	0	0	0	0	0	0	1	0	0	0	0	1	1	0	0	0	0	0	0	78.88	80.24
C08A9.3	0	0	0	0	0	0	0	0	0	0	0	0	0	0	0	0	0	0	0	0	0	0	0	0	0	0	0	0	0	0	0	0	0	0	0	0	0	0	0	0	0	0	0	0	0	0	0	0	0
C08A9.6	0	0	0	0	0	0	0	0	0	0	0	0	0	0	0	0	0	0	0	0	0	0	0	0	0	0	0	0	0	0	0	2	0	0	0	0	2	1	7.08	2	1	1	1	5.04	1	0	0	1	2
C08A9.7	0	0	0	0	0	0	0	0	0	0	0	0	0	0	0	0	0	0	0	0	0	0	0	0	0	0	0	0	0	0	0	0	0	0	0	0	0	0	2	1	0	0	0	3.01	0	0	0	0	0
C08A9.8	0	0	0	0	0	0	0	0	0	0	0	0	0	0	0	0	0	0	0	0	0	0	0	0	0	0	0	0	0	0	0	0	0	0	0	0	0	0	0	0	0	0	0	0	0	0	0	0	1
C08A9.9	0	0	0	0	0	0	0	0	0	0	0	0	0	0	0	0	0	0	0	0	0	0	0	0	0	0	0	0	0	0	0	0	0	0	0	0	0	3.01	1	0	0	0	0	0	0	0	0	0	0
C08B11.1	0	1	0	0	0	0	0	1	1	0	0	2	0	0	0	0	0	0	0	0	0	0	0	1	1	5.04	5.04	0	6.06	0	0	18.63	6.06	1	0	0	8.11	64.35	278.71	215.82	17.56	41.05	26.26	147.01	27.36	28.48	34.12	20.78	30.72
C08B11.2	0	0	0	0	0	0	0	0	3.01	0	0	0	0	0	0	0	0	0	0	0	1	0	0	0	2	1	1	0	6.06	0	0	4.02	1	0	2	0	6.06	24.05	70.85	55.52	7.08	22.96	24.05	74.84	13.32	38.72	27.36	19.7	20.78
C08B11.3	0	0	2	2	0	0	2	0	18.63	0	1	4.02	0	1	0	0	0	1	1	0	3.01	0	1	2	3.01	16.49	19.7	4.02	30.72	7.08	1	30.72	20.78	6.06	14.37	5.04	39.88	101.61	278.71	261.48	63.07	74.84	81.61	227.71	54.28	150.58	121.69	103.1	145.24
C08B11.4	0	0	0	0	0	0	0	0	1	0	0	0	0	0	0	0	0	0	0	0	0	0	5.04	0	0	0	5.04	0	4.02	0	5.04	68.23	11.22	1	9.14	2	11.22	5.04	37.56	28.48	2	7.08	5.04	64.35	5.04	21.87	84.38	54.28	103.1
C08B11.5	3.01	0	1	0	1	0	1	0	8.11	0	0	4.02	0	0	0	1	0	0	0	0	1	0	1	2	1	9.14	7.08	0	21.87	4.02	5.04	32.98	14.37	10.18	5.04	3.01	24.05	56.76	294.01	220.51	12.27	35.26	26.26	338.71	19.7	161.61	220.51	136.58	167.31
C08B11.6	0	0	0	0	0	1	0	0	4.02	0	0	0	0	0	0	0	0	0	0	0	0	0	0	0	0	6.06	1	1	8.11	1	0	18.63	5.04	1	1	0	17.56	41.05	121.69	89.99	21.87	43.41	17.56	138.28	18.63	78.88	42.23	53.05	61.8
C08B11.7	0	0	0	1	0	0	0	0	2	0	0	0	0	0	0	0	0	0	0	0	0	0	0	0	0	1	2	0	2	0	0	9.14	4.02	0	0	1	2	8.11	68.23	58.01	9.14	14.37	12.27	66.93	7.08	43.41	35.26	32.98	53.05
C08B11.8	0	0	0	0	0	0	0	0	1	0	0	0	0	0	0	0	0	0	0	0	0	0	0	0	0	3.01	0	0	3.01	1	0	9.14	5.04	0	1	0	3.01	5.04	37.56	30.72	2	8.11	4.02	56.76	3.01	18.63	19.7	11.22	13.32
C08B6.1	0	0	0	0	0	0	0	0	0	0	0	0	0	0	0	0	0	0	0	0	0	0	0	0	0	0	0	0	1	0	1	28.48	1	6.06	4.02	3.01	7.08	2	10.18	7.08	0	2	0	7.08	6.06	2	15.43	12.27	13.32
C08B6.10	0	0	0	0	0	0	0	0	0	0	0	0	0	0	0	0	0	0	0	0	0	0	2	0	1	4.02	12.27	0	2	0	0	5.04	2	1	2	0	1	1	0	1	0	0	0	5.04	0	2	5.04	7.08	8.11
C08B6.11	0	0	0	0	0	0	0	0	0	0	0	0	0	0	0	0	0	0	0	0	0	0	0	0	0	0	0	0	0	0	0	4.02	1	1	1	0	1	1	6.06	5.04	0	1	1	8.11	1	0	9.14	9.14	7.08
C08B6.12	0	0	0	0	0	0	0	0	0	0	0	0	0	0	0	0	0	0	0	0	0	0	0	0	0	0	0	0	0	0	0	0	0	0	0	0	0	0	0	0	0	0	0	0	0	0	0	0	0
C08B6.2	0	0	0	0	0	0	0	0	0	0	0	0	0	0	0	0	0	0	0	0	0	0	0	0	0	0	0	0	0	0	0	8.11	0	3.01	0	0	1	2	0	0	0	1	0	2	0	1	2	1	3.01
C08B6.3	0	0	0	0	0	0	0	0	0	0	0	0	0	0	0	0	0	0	0	0	0	0	0	0	0	0	0	0	0	0	0	3.01	1	1	0	0	0	0	0	2	0	0	0	0	0	8.11	22.96	6.06	3.01
C08B6.4	0	0	0	0	0	0	0	0	0	0	0	0	0	0	0	0	0	0	0	0	0	0	0	0	0	0	0	0	1	0	0	0	0	0	0	0	0	0	0	0	0	0	0	0	0	0	0	0	1
C08B6.5	0	0	0	0	0	0	0	0	0	0	0	0	0	0	0	0	0	0	0	0	0	0	0	0	0	0	0	0	0	0	0	1	0	0	0	0	0	0	0	0	0	0	0	0	0	0	0	0	0
C08B6.6	0	0	0	0	0	0	0	0	0	0	0	0	0	0	0	0	0	0	0	0	0	0	0	0	0	0	0	0	0	0	0	0	0	0	0	0	0	0	0	0	0	0	0	0	0	0	0	0	0
C08B6.7	1	0	1	1	0	2	1	0	5.04	0	0	1	1	0	0	0	0	0	1	0	0	0	1	2	1	5.04	8.11	0	20.78	5.04	4.02	24.05	11.22	5.04	12.27	3.01	19.7	60.53	250.6	193.59	42.23	49.39	50.61	213.51	29.59	87.17	88.58	81.61	110.68
C08B6.8	0	0	0	0	0	0	0	0	1	0	0	1	0	0	0	0	0	0	0	0	0	0	0	0	0	1	0	0	5.04	0	0	7.08	2	0	0	0	1	10.18	53.05	29.59	7.08	11.22	6.06	64.35	4.02	32.98	30.72	15.43	37.56
C08B6.9	0	0	0	0	0	0	0	0	1	0	0	1	0	0	0	0	0	0	0	1	0	0	0	0	1	1	0	0	4.02	0	0	6.06	0	2	1	0	2	18.63	74.84	78.88	13.32	25.15	18.63	134.88	16.49	42.23	54.28	43.41	45.79
C08C3.1	0	0	0	0	0	0	0	0	0	0	0	0	0	0	0	0	0	0	0	0	0	0	0	0	0	0	0	0	0	0	0	0	0	0	0	0	0	0	2	0	0	0	2	1	0	0	0	1	0
C08C3.2	0	0	0	1	0	0	0	0	1	0	0	0	0	0	0	0	0	0	0	0	0	0	0	0	0	0	1	2	2	0	2	0	1	0	0	0	6.06	21.87	82.99	66.93	17.56	26.26	11.22	82.99	9.14	31.85	24.05	21.87	27.36
C08C3.3	0	0	0	0	0	0	0	0	0	0	0	0	0	0	0	0	0	0	0	0	1	0	0	0	0	0	0	0	0	0	0	0	0	0	0	0	0	1	1	0	0	0	1	4.02	0	1	1	2	7.08
C08C3.4	1	1	1	0	0	2	2	1	20.78	1	0	7.08	1	1	3.01	0	0	1	0	0	6.06	0	0	1	3.01	4.02	8.11	7.08	11.22	8.11	5.04	10.18	20.78	11.22	15.43	10.18	49.39	94.29	317.1	269.95	36.41	61.8	54.28	397.61	38.72	242.74	242.74	165.39	211.22
C08D8.1	0	0	0	0	0	0	0	0	0	0	0	0	0	0	0	0	0	0	0	0	0	0	0	0	0	0	0	0	3.01	0	0	0	0	0	0	0	1	0	0	1	0	0	0	0	0	0	1	0	1
C08D8.2	0	0	0	0	0	0	0	0	1	0	0	0	0	0	0	0	0	0	0	0	0	0	0	0	6.06	24.05	15.43	2	18.63	7.08	0	3.01	7.08	4.02	1	0	3.01	0	4.02	6.06	1	5.04	2	15.43	0	5.04	11.22	3.01	8.11
C08E3.10	0	0	0	0	0	0	0	0	0	0	0	0	0	0	0	0	0	0	0	0	0	0	0	0	0	0	0	0	0	0	0	0	0	0	0	0	0	0	1	0	0	0	0	0	0	0	0	0	0
C08E3.13	0	0	0	0	0	0	0	0	0	0	0	0	0	0	0	0	0	0	0	0	0	0	0	0	0	0	0	0	0	0	0	0	0	0	0	0	0	0	0	0	0	0	0	0	0	0	0	0	0
C08E3.5	0	0	0	0	0	0	0	0	0	0	0	0	0	0	0	0	0	0	0	0	0	0	0	0	0	0	0	0	0	0	0	1	0	0	0	0	0	0	0	0	0	0	0	0	0	0	0	0	0
C08E3.6	0	0	0	0	0	0	0	0	0	0	0	0	0	0	0	0	0	0	0	0	0	0	0	0	0	0	0	0	0	0	0	0	0	0	0	0	0	0	0	0	0	0	0	0	0	0	0	0	0
C08E3.8	0	0	0	0	0	0	0	0	0	0	0	0	0	0	0	0	0	0	0	0	0	0	0	0	0	0	0	0	0	0	0	0	0	0	0	0	0	0	0	1	0	0	0	0	0	0	1	0	0
C08E3.9	0	0	0	0	0	0	0	0	0	0	0	0	0	0	0	0	0	0	0	0	0	0	0	0	0	0	0	0	0	0	0	0	0	0	0	0	0	0	0	0	0	0	0	0	0	0	1	1	4.02
C08E8.1	0	0	0	0	0	0	0	0	0	0	0	0	0	0	0	0	0	0	0	0	0	0	0	0	0	3.01	0	0	3.01	0	0	0	0	0	0	0	0	0	0	0	0	0	0	0	0	0	0	0	0
C08E8.10	0	0	0	0	0	0	0	0	0	0	0	0	0	0	0	0	0	0	0	0	0	0	3.01	0	0	6.06	13.32	0	9.14	0	0	1	0	0	0	0	0	0	0	0	0	0	0	0	0	0	0	0	0
C08E8.3	0	0	0	0	0	0	0	0	0	0	0	0	0	0	0	0	0	0	0	0	0	0	0	0	0	3.01	0	0	1	0	0	0	0	0	0	0	0	0	0	0	0	0	0	0	0	0	0	0	0
C08E8.4	0	0	0	0	0	0	0	0	0	0	0	0	0	0	0	0	0	0	0	0	0	0	0	0	0	0	0	0	0	0	0	15.43	4.02	0	0	0	0	0	0	0	0	0	0	0	0	0	0	0	0
C08F1.10	0	0	0	0	0	0	0	0	0	0	0	0	0	0	0	0	0	0	0	0	0	0	0	0	0	0	0	0	0	0	0	0	0	0	0	0	0	0	0	0	0	0	0	0	0	0	0	0	0
C08F1.11	0	0	0	0	0	0	0	0	0	0	0	0	0	0	0	0	0	0	0	0	0	0	0	0	0	0	0	0	0	0	0	0	1	0	0	0	0	0	2	0	0	0	0	0	1	1	0	0	0
C08F1.4	0	0	0	0	0	0	0	0	0	0	0	0	0	0	0	0	0	0	0	0	0	0	0	0	0	1	0	0	0	0	0	21.87	3.01	3.01	3.01	2	0	1	5.04	8.11	0	8.11	1	5.04	0	0	6.06	8.11	9.14
C08F11.1	0	0	0	0	0	0	0	0	0	0	0	0	1	0	0	0	0	0	0	0	0	0	1	0	0	0	0	0	68.23	0	0	0	0	0	0	0	0	0	0	1	0	0	0	0	0	0	0	0	0
C08F11.10	0	0	0	0	0	0	0	0	0	0	0	0	0	0	0	0	0	0	0	0	0	0	0	0	0	0	0	0	1	0	0	0	0	0	0	0	0	0	0	0	0	0	0	2	2	20.78	0	0	0
C08F11.11	0	0	1	0	0	1	2	2	11.22	0	1	2	0	0	0	0	0	0	0	0	3.01	1	1	0	4.02	5.04	5.04	0	6.06	1	2	8.11	7.08	5.04	5.04	4.02	8.11	15.43	32.98	20.78	18.63	8.11	14.37	30.72	9.14	28.48	35.26	828.48	1416.79
C08F11.12	0	0	0	0	0	0	0	0	0	0	0	0	0	0	0	0	0	0	0	0	0	0	0	0	0	0	0	0	0	0	0	0	0	0	1	0	0	0	1	0	0	0	0	1	1	1	0	16.49	14.37
C08F11.13	0	0	0	0	0	0	0	0	0	0	0	0	0	0	1	0	0	0	0	0	0	0	0	0	0	0	0	0	1	0	0	3.01	1	0	2	0	2	1	6.06	6.06	2	3.01	0	11.22	0	4.02	11.22	6.06	10.18
C08F11.4	0	0	0	0	0	0	0	0	0	0	0	0	0	0	0	0	0	0	0	0	0	0	0	0	0	0	0	0	0	0	0	0	0	0	0	0	0	0	0	0	0	0	0	0	0	0	0	0	0
C08F11.5	0	0	0	0	0	0	0	0	0	0	0	0	0	0	0	0	0	0	0	0	0	0	0	0	0	0	0	0	0	0	0	2	0	0	0	0	0	0	3.01	1	0	0	0	1	0	1	1	1	1
C08F11.7	0	0	0	0	0	0	0	0	0	0	0	0	0	0	0	0	0	0	0	0	0	0	0	0	0	0	0	0	0	0	0	0	0	0	0	0	0	0	0	0	0	0	1	1	0	2	3.01	3.01	2
C08F11.8	1	0	0	0	0	0	0	0	1	0	1	0	0	0	0	0	0	0	0	0	0	0	0	0	2	3.01	0	0	2	2	8.11	269.95	56.76	12.27	15.43	9.14	19.7	6.06	78.88	31.85	6.06	13.32	3.01	98.65	24.05	21.87	134.88	56.76	74.84
C08F8.1	0	0	0	0	1	0	1	0	3.01	0	0	0	0	0	0	0	0	0	0	0	0	1	1	1	1	8.11	7.08	1	20.78	2	1	29.59	14.37	6.06	5.04	3.01	19.7	34.12	150.58	84.38	20.78	48.18	32.98	211.22	16.49	107.62	112.22	84.38	107.62
C08F8.2	0	0	0	0	0	0	0	0	1	0	0	0	0	0	0	0	0	0	0	0	0	0	0	0	0	2	1	0	5.04	2	0	9.14	3.01	1	2	0	3.01	10.18	29.59	43.41	5.04	17.56	9.14	68.23	10.18	30.72	28.48	34.12	41.05
C08F8.3	0	0	0	0	0	0	0	0	1	0	0	0	0	0	0	1	0	0	0	0	0	0	0	0	0	2	0	0	3.01	0	0	1	0	1	0	0	2	21.87	115.34	70.85	12.27	9.14	12.27	88.58	8.11	19.7	18.63	13.32	38.72
C08F8.4	0	0	0	0	0	0	0	0	0	0	0	0	0	0	0	0	0	0	0	0	0	0	0	0	0	0	0	0	0	0	0	0	0	0	0	0	0	0	2	0	0	0	0	0	1	2	0	0	0
C08F8.6	0	0	0	0	0	0	0	0	0	0	0	0	0	0	0	0	0	0	0	0	0	0	0	0	0	0	0	0	0	0	0	0	0	0	0	0	1	1	2	4.02	0	0	1	4.02	24.05	69.54	2	0	0
C08F8.7	0	0	0	0	0	0	0	0	0	0	0	0	0	0	0	0	0	0	0	0	0	0	0	0	0	0	0	0	2	0	0	0	0	0	0	0	1	0	0	2	0	0	2	1	0	3.01	3.01	1	1
C08F8.8	0	0	0	0	0	0	0	0	0	0	0	0	0	0	0	0	0	0	0	0	0	0	1	0	0	1	0	0	4.02	0	0	0	0	1	0	0	0	0	0	0	0	0	0	0	0	1	0	0	2
C08F8.9	0	1	0	0	0	1	0	0	4.02	0	0	0	0	0	0	0	0	0	2	0	1	0	1	0	1	20.78	10.18	2	31.85	3.01	1	53.05	18.63	5.04	11.22	5.04	20.78	54.28	213.51	147.01	15.43	30.72	30.72	218.15	22.96	118.49	124.92	124.92	163.49
C08G5.2	0	0	0	0	0	0	0	0	0	0	0	0	0	0	0	0	0	0	0	0	0	0	0	0	0	0	0	0	0	0	0	0	0	0	0	0	1	0	0	0	0	0	0	0	0	0	0	0	0
C08G5.3	0	0	0	0	0	0	0	0	0	0	0	0	0	0	0	0	0	0	0	0	0	0	0	0	0	1	0	0	0	0	0	0	0	0	0	0	0	1	0	0	0	0	0	0	0	2	0	0	0
C08G5.4	0	0	0	0	0	0	0	0	0	0	0	0	0	0	0	0	0	0	0	0	0	0	0	0	0	0	0	1	5.04	0	0	0	0	0	0	0	0	0	0	1	0	0	0	3.01	0	1	0	0	1
C08G5.5	0	0	0	0	0	0	0	0	0	0	0	0	0	0	0	0	0	0	0	0	0	0	0	0	0	11.22	2	0	18.63	0	0	24.05	1	0	1	0	0	0	0	3.01	0	0	0	4.02	0	2	3.01	5.04	10.18
C08G5.6	0	0	0	0	0	0	0	0	0	0	0	0	0	0	0	0	0	0	0	0	0	0	0	0	0	1	0	0	0	0	0	0	0	0	0	0	0	0	0	0	0	0	0	0	0	0	0	1	0
C08G9.1	0	0	0	0	0	0	0	0	0	0	0	0	0	0	0	0	0	0	0	0	0	0	0	0	0	0	3.01	0	7.08	0	0	5.04	2	1	1	2	0	0	3.01	1	0	1	0	9.14	0	3.01	2	8.11	6.06
C08G9.2	0	0	0	0	0	0	0	0	0	0	0	0	0	0	0	0	0	0	0	0	0	0	0	0	0	1	0	0	0	0	0	0	0	0	0	0	0	1	1	0	0	2	0	1	0	0	0	0	0
C08H9.1	0	0	0	0	0	0	0	0	0	0	0	0	0	0	0	0	0	0	0	0	0	0	0	0	0	0	0	0	2	0	0	0	0	0	0	0	0	0	1	0	0	0	0	0	0	0	0	0	0
C08H9.10	0	0	0	0	0	0	0	0	0	0	0	0	0	0	0	0	0	0	0	0	0	0	0	0	0	0	0	0	0	0	0	0	0	0	0	0	0	0	0	0	0	0	0	0	0	0	0	0	0
C08H9.11	0	0	0	0	0	0	0	0	0	0	0	0	0	0	0	0	0	0	0	0	0	0	0	0	0	1	0	0	1	0	0	2	0	0	0	1	0	0	0	0	0	0	0	0	0	0	0	0	0
C08H9.12	0	0	0	0	0	0	0	0	0	0	0	0	0	0	0	0	0	0	0	0	0	0	0	0	0	1	2	1	1	0	0	1	0	0	0	0	0	0	1	0	0	0	0	0	0	1	0	0	0
C08H9.13	0	0	0	0	0	0	0	0	0	0	0	0	0	0	0	0	0	0	0	0	1	0	0	0	0	0	0	0	1	0	0	0	0	0	0	0	0	0	0	0	0	0	0	0	0	0	0	0	1
C08H9.14	0	0	0	0	0	0	0	0	0	0	0	0	0	0	0	0	0	0	0	0	0	0	0	0	0	2	2	0	0	0	0	0	0	0	0	0	0	0	0	1	0	0	0	0	0	0	0	0	0
C08H9.15	1	0	0	0	0	0	0	0	1	0	0	0	0	0	0	0	0	0	0	0	0	0	1	0	0	7.08	4.02	0	9.14	2	1	16.49	3.01	0	3.01	2	4.02	1	20.78	29.59	4.02	1	6.06	38.72	3.01	7.08	54.28	53.05	45.79
C08H9.2	2	3.01	1	7.08	1	4.02	7.08	1	72.18	1	3.01	18.63	4.02	1	8.11	5.04	0	3.01	3.01	1	16.49	2	11.22	7.08	15.43	69.54	78.88	20.78	179.1	29.59	32.98	427.7	230.15	113.78	208.94	82.99	317.1	294.01	1416.79	692.91	147.01	183.16	230.15	1062.59	154.2	508.4	1005.58	781.9	855.4
C08H9.3	0	0	0	0	0	0	0	0	0	0	0	0	0	0	0	0	0	0	0	0	1	0	0	0	0	0	0	0	1	0	0	2	1	0	0	1	2	2	17.56	8.11	3.01	3.01	5.04	20.78	2	8.11	10.18	4.02	12.27
C08H9.4	0	0	0	0	0	0	0	0	0	0	0	0	0	0	0	0	0	0	0	0	0	0	0	0	0	0	0	0	0	0	0	0	0	0	0	0	0	0	0	0	0	0	0	0	0	0	0	0	0
C08H9.5	0	0	0	0	0	0	0	0	0	0	0	0	0	0	0	0	0	0	0	0	0	0	0	0	0	1	0	0	2	0	0	1	0	0	0	0	0	0	0	0	0	0	0	0	0	0	0	0	0
C08H9.7	0	0	0	0	0	0	0	0	0	0	0	0	0	0	0	0	0	0	0	0	0	0	0	0	0	1	1	0	1	0	0	0	0	0	0	0	0	0	0	0	0	0	0	0	0	0	0	0	0
C09B7.1	0	0	0	0	0	0	0	0	0	0	0	0	0	0	0	0	0	0	0	0	0	0	0	0	0	2	5.04	0	3.01	1	0	0	0	0	0	0	0	0	2	1	1	1	0	4.02	0	0	0	0	3.01
C09B7.2	0	0	0	0	0	0	0	0	0	0	0	0	0	0	0	0	0	0	0	0	0	0	0	0	0	7.08	3.01	0	9.14	1	1	9.14	3.01	0	1	0	4.02	3.01	8.11	7.08	4.02	2	2	26.26	1	10.18	11.22	9.14	28.48
C09B8.1	0	0	0	0	0	0	0	0	0	0	0	0	0	0	0	0	0	0	0	0	0	0	0	0	0	7.08	5.04	0	6.06	0	0	22.96	4.02	0	2	1	5.04	1	8.11	6.06	3.01	3.01	1	16.49	0	6.06	15.43	11.22	17.56
C09B8.3	0	0	0	0	0	0	0	0	0	0	0	0	0	0	0	0	0	0	0	0	0	0	0	0	0	0	0	0	1	0	0	0	0	0	1	0	0	0	0	0	0	0	0	0	0	0	0	1	0
C09B8.4	0	0	0	0	0	0	0	0	0	0	0	0	0	0	0	0	0	0	0	0	0	0	0	0	0	0	0	0	2	0	0	5.04	1	1	0	0	2	3.01	10.18	11.22	1	1	0	5.04	1	1	7.08	9.14	8.11
C09B8.5	0	0	0	0	0	0	0	0	0	0	0	0	0	0	0	0	0	0	0	0	0	0	0	0	0	0	0	0	0	0	0	0	0	0	0	0	2	0	4.02	5.04	0	0	3.01	1	0	0	0	0	0
C09B8.6	0	0	1	1	0	0	3.01	1	3.01	0	0	2	0	0	0	0	0	0	0	0	2	0	4.02	0	5.04	175.11	78.88	6.06	272.83	6.06	4.02	124.92	61.8	6.06	15.43	5.04	34.12	15.43	85.77	107.62	9.14	4.02	15.43	150.58	6.06	89.99	230.15	179.1	227.71
C09B8.7	0	0	0	1	0	0	1	1	0	0	0	1	0	0	0	1	0	0	0	0	1	0	0	1	1	6.06	5.04	1	17.56	1	0	26.26	11.22	1	1	0	9.14	2	36.41	22.96	5.04	4.02	4.02	49.39	5.04	7.08	17.56	22.96	61.8
C09B8.8	0	0	0	0	0	0	0	0	1	0	0	0	0	0	0	0	0	0	0	0	0	0	0	0	0	0	0	0	1	0	0	0	0	0	0	0	0	0	2	1	0	0	1	3.01	0	1	4.02	1	4.02
C09B9.1	0	0	0	0	0	0	0	0	0	0	0	0	0	0	0	0	0	0	0	0	0	0	0	0	0	0	0	0	8.11	0	0	0	0	1	0	0	0	0	0	0	0	0	0	0	0	0	0	0	0
C09B9.2	0	0	0	0	0	0	0	0	1	0	0	0	0	0	0	0	0	0	0	0	0	0	0	0	0	0	0	0	0	0	0	1	0	0	0	0	1	0	1	0	1	0	0	0	3.01	35.26	0	0	2
C09B9.3	0	0	0	0	0	0	0	0	0	0	0	0	0	0	0	0	0	0	0	0	0	0	0	0	0	1	0	0	0	0	0	0	0	1	0	0	0	1	0	0	0	0	1	1	0	1	0	0	0
C09B9.4	0	0	0	0	0	0	0	0	0	0	0	0	0	0	0	0	0	0	0	0	0	0	0	0	0	0	0	0	1	0	0	0	0	0	0	0	0	0	0	0	0	0	0	0	5.04	30.72	1	1	3.01
C09B9.6	0	0	0	0	0	0	0	0	0	0	0	0	0	0	0	0	0	0	0	0	0	0	0	0	0	0	0	0	0	0	0	0	1	0	0	0	1	0	0	0	0	0	1	1	3.01	30.72	2	0	0
C09B9.7	0	0	0	0	0	0	0	0	0	0	0	0	0	0	0	0	0	0	0	0	0	0	0	0	0	0	0	0	0	0	0	0	0	0	0	0	0	1	0	0	0	0	0	0	0	0	0	0	1
C09B9.8	0	0	0	0	0	0	0	0	0	0	0	0	0	0	0	0	0	0	0	0	0	0	0	0	0	8.11	6.06	1	2	0	0	0	2	0	1	0	0	1	0	0	0	0	0	0	0	0	0	0	3.01
C09C7.1	0	0	0	0	0	0	0	0	0	0	0	0	0	0	0	0	0	0	0	0	0	0	0	0	0	0	0	0	4.02	0	0	0	0	0	0	0	0	0	0	0	0	0	0	0	0	0	0	0	0
C09D1.1	0	0	1	1	0	0	1	1	14.37	0	0	4.02	0	0	0	0	0	0	0	0	1	0	31.85	6.06	36.41	187.28	173.14	29.59	237.63	30.72	11.22	110.68	91.42	48.18	46.98	20.78	70.85	58.01	177.1	110.68	29.59	36.41	39.88	154.2	19.7	133.19	163.49	126.55	284.72
C09D1.2	0	0	0	0	0	0	0	0	0	0	0	0	0	0	0	0	0	0	0	0	0	0	0	0	0	0	0	0	2	1	0	0	0	2	0	0	0	0	1	0	0	0	0	1	0	0	2	1	0
C09D4.1	0	0	0	0	0	0	0	0	0	0	0	0	0	1	0	0	0	0	0	0	0	0	1	0	1	39.88	1	1	9.14	2	0	8.11	4.02	1	2	0	5.04	2	9.14	3.01	2	4.02	0	8.11	1	4.02	10.18	10.18	17.56
C09D4.2	0	0	0	0	0	0	0	0	1	0	0	0	0	0	0	0	0	0	0	0	0	0	0	0	0	1	5.04	0	3.01	2	2	7.08	2	3.01	5.04	1	5.04	1	14.37	9.14	5.04	5.04	2	24.05	1	9.14	15.43	13.32	107.62
C09D4.3	0	0	0	0	0	0	0	0	0	0	0	0	0	0	0	0	0	0	0	0	0	0	0	0	0	0	0	0	0	0	0	0	0	0	0	0	0	0	0	0	0	0	0	0	1	26.26	0	0	1
C09D4.5	1	0	0	1	1	2	2	3.01	21.87	2	2	4.02	0	1	0	0	0	0	0	0	3.01	0	8.11	3.01	6.06	42.23	39.88	5.04	123.3	9.14	18.63	222.88	87.17	34.12	98.65	19.7	136.58	230.15	959	615.67	78.88	110.68	100.13	855.4	68.23	615.67	651.38	664.49	742.51
C09D8.1	0	0	0	0	0	0	0	0	2	0	0	0	0	0	0	0	0	0	0	0	0	0	0	0	1	5.04	9.14	1	58.01	2	0	10.18	7.08	1	0	1	5.04	16.49	45.79	28.48	6.06	6.06	6.06	51.83	3.01	3.01	15.43	17.56	76.18
C09E10.2	0	0	0	0	0	0	0	0	0	0	0	0	0	0	0	0	0	0	0	0	0	0	0	0	0	4.02	1	0	20.78	0	1	2	1	0	0	0	0	0	2	0	0	1	0	1	1	3.01	0	4.02	5.04
C09E7.10	0	0	0	0	0	0	0	0	0	0	0	0	0	0	0	0	0	0	0	0	0	0	0	0	0	0	0	0	0	0	0	0	0	0	0	0	0	0	0	0	0	0	0	0	0	0	1	0	0
C09E7.3	0	0	0	0	0	0	0	0	0	0	0	0	0	0	0	0	0	0	0	0	0	0	0	0	0	0	0	0	0	0	0	0	0	0	0	0	0	0	0	0	0	0	0	0	0	1	5.04	0	0
C09E7.4	0	0	0	0	0	0	0	0	0	0	0	0	0	0	0	0	0	0	0	0	0	0	0	0	1	0	1	0	1	0	0	1	0	0	1	0	0	4.02	7.08	4.02	0	2	3.01	9.14	3.01	5.04	4.02	2	12.27
C09E7.5	0	0	0	0	0	0	0	0	0	0	0	0	0	0	0	0	0	0	0	0	0	0	0	0	0	0	0	0	0	0	0	0	0	0	0	0	0	0	1	0	0	1	0	0	0	0	1	4.02	3.01
C09E7.6	0	0	0	0	0	0	0	0	0	0	0	0	0	0	0	0	0	0	0	0	0	0	0	0	0	0	0	0	0	0	0	0	0	0	0	0	0	0	1	0	1	0	0	0	0	0	0	0	0
C09E7.7	0	0	0	0	0	0	0	0	1	0	0	0	0	0	0	0	0	0	0	0	0	0	0	0	0	2	1	0	1	0	1	1	0	0	0	0	1	5.04	15.43	18.63	0	7.08	0	16.49	4.02	13.32	8.11	7.08	16.49
C09E7.8	0	0	0	0	0	0	0	0	0	0	0	1	0	0	0	0	0	0	0	0	0	0	0	0	0	1	0	0	1	1	0	0	2	0	2	0	1	8.11	37.56	19.7	8.11	2	2	17.56	2	12.27	5.04	8.11	17.56
C09E7.9	0	0	0	0	0	0	0	0	0	0	0	0	0	0	0	0	0	0	0	0	0	0	0	0	1	0	0	0	1	0	0	1	0	0	0	0	0	1	3.01	7.08	1	0	4.02	17.56	3.01	7.08	3.01	7.08	2
C09E8.1	0	0	0	0	0	0	0	0	0	0	0	0	0	0	0	0	0	0	0	0	0	0	0	1	2	6.06	4.02	2	9.14	1	1	11.22	4.02	2	2	2	2	1	5.04	1	0	0	0	7.08	2	1	7.08	9.14	4.02
C09E8.3	0	0	0	0	0	0	0	0	0	0	0	0	0	0	0	0	0	0	0	0	0	0	0	0	0	1	2	0	0	0	0	0	0	0	0	0	1	3.01	13.32	8.11	0	0	0	4.02	0	0	0	0	2
C09E9.1	0	0	0	0	0	0	0	0	1	0	1	0	0	0	0	0	0	0	0	0	0	0	0	0	0	2	1	0	7.08	0	0	3.01	1	1	2	1	1	19.7	59.27	41.05	4.02	11.22	13.32	59.27	3.01	16.49	21.87	14.37	13.32
C09F12.1	0	0	0	0	0	0	0	0	1	0	1	1	0	0	0	0	0	0	0	0	0	0	0	0	0	0	0	0	0	0	0	101.61	25.15	1	4.02	2	8.11	5.04	28.48	11.22	0	0	1	28.48	4.02	4.02	45.79	22.96	42.23
C09F12.2	0	0	0	0	0	0	0	0	0	0	0	0	0	0	0	0	0	0	0	0	0	0	0	0	0	2	0	0	4.02	0	0	0	0	0	0	0	0	0	0	0	0	0	0	0	0	0	0	0	0
C09F12.3	0	0	0	0	0	0	0	0	0	0	0	0	0	0	0	0	0	0	0	0	0	0	0	0	0	0	0	0	3.01	0	0	0	0	0	0	0	0	0	0	0	0	0	0	0	0	0	0	0	0
C09F5.1	1	0	0	0	0	1	0	0	0	0	0	0	0	0	0	0	0	0	0	0	0	0	0	0	0	2	3.01	1	4.02	0	0	3.01	0	1	0	0	4.02	2	6.06	10.18	0	0	3.01	11.22	3.01	1	6.06	2	4.02
C09F5.2	0	0	0	0	0	0	0	0	1	0	0	0	0	0	0	0	0	0	0	0	0	0	0	1	0	1	3.01	0	3.01	0	0	13.32	5.04	2	1	0	2	4.02	29.59	18.63	1	5.04	3.01	28.48	1	6.06	17.56	16.49	24.05
C09F5.3	0	0	0	0	0	0	0	0	0	0	0	0	0	0	0	0	0	0	0	0	0	0	0	0	0	0	0	0	0	0	0	0	0	0	0	0	0	0	0	0	0	0	0	0	0	0	0	0	0
C09F9.1	0	0	0	0	0	0	0	0	0	0	0	0	0	0	0	0	0	0	0	0	0	0	0	0	0	0	0	0	0	0	0	0	0	0	0	0	0	0	0	0	0	0	0	0	0	10.18	0	0	0
C09F9.2	0	0	0	0	0	0	0	0	1	0	0	0	0	0	0	0	0	0	0	0	0	0	0	0	0	1	2	0	2	0	0	0	0	0	0	1	1	0	2	1	0	2	0	0	0	0	4.02	1	0
C09F9.3	0	0	0	0	0	0	0	0	0	0	0	0	0	0	0	0	0	0	0	0	0	0	0	0	0	0	0	0	0	0	0	2	0	0	0	0	0	0	0	0	0	0	0	0	0	0	3.01	0	1
C09G1.1	0	0	0	0	0	0	0	0	0	0	0	0	0	0	0	0	0	0	0	0	0	0	0	0	1	0	0	0	0	0	0	0	0	0	0	0	0	0	0	0	0	0	0	1	0	0	0	0	0
C09G1.2	0	0	0	0	0	0	0	0	0	0	0	0	0	0	0	0	0	0	0	0	0	0	0	0	0	0	0	0	0	1	0	0	0	0	0	0	0	0	0	0	0	1	0	0	0	0	0	0	0
C09G1.3	0	0	0	0	0	0	0	0	0	0	0	0	0	0	0	0	0	0	0	0	0	0	0	0	0	0	0	0	0	0	0	0	0	0	0	0	2	2	2	1	0	0	0	0	0	0	0	0	0
C09G1.4	0	0	0	0	0	0	0	0	0	0	0	0	0	0	0	0	0	0	0	0	0	0	0	0	1	1	1	0	5.04	0	0	1	1	0	0	0	2	0	3.01	2	0	1	0	1	0	0	0	3.01	17.56
C09G1.5	0	0	0	0	0	0	0	0	0	0	0	0	0	0	0	0	0	0	0	0	0	0	0	0	0	2	0	0	81.61	1	1	0	0	1	0	0	3.01	3.01	4.02	3.01	0	1	0	1	0	3.01	2	0	0
C09G12.1	0	0	0	0	0	0	0	0	0	0	0	0	0	0	0	0	0	0	0	0	0	0	0	0	0	0	0	0	1	0	0	0	0	0	0	0	0	0	0	0	0	0	0	0	0	0	0	0	0
C09G12.16	0	0	0	0	0	0	0	0	0	0	0	0	0	0	0	0	0	0	0	0	0	0	0	0	0	0	0	0	2	0	0	0	0	0	0	0	0	0	0	0	0	0	0	0	0	0	0	0	0
C09G12.17	0	0	0	0	0	0	0	0	0	0	0	0	0	0	0	0	0	0	0	0	0	0	0	0	0	0	0	0	0	0	0	0	0	1	0	0	0	0	0	0	0	1	0	0	0	0	0	0	0
C09G12.3	0	0	0	0	0	0	0	0	0	0	0	0	0	0	0	0	0	0	0	0	0	0	0	0	0	0	0	0	1	0	0	0	0	0	0	0	0	0	0	0	0	0	0	0	0	0	0	0	0
C09G12.8	0	1	0	0	0	0	0	0	2	0	0	0	0	1	1	0	0	0	0	0	0	0	0	0	0	8.11	3.01	0	8.11	1	0	13.32	8.11	0	0	0	11.22	8.11	32.98	32.98	3.01	8.11	11.22	69.54	7.08	20.78	38.72	22.96	32.98
C09G12.9	0	1	0	0	0	0	1	2	7.08	0	0	3.01	0	0	0	0	1	0	0	1	3.01	2	2	2	1	13.32	6.06	1	28.48	7.08	2	30.72	18.63	8.11	10.18	3.01	19.7	51.83	187.28	179.1	29.59	37.56	51.83	250.6	30.72	91.42	128.2	88.58	112.22
C09G4.1	0	0	0	1	0	1	0	0	2	0	0	0	0	0	0	0	0	1	0	0	0	0	2	0	1	13.32	4.02	1	18.63	1	2	61.8	14.37	3.01	2	0	4.02	42.23	183.16	148.79	30.72	41.05	41.05	197.88	18.63	68.23	76.18	56.76	84.38
C09G4.2	0	0	1	0	0	1	1	1	9.14	0	0	3.01	0	1	0	0	0	0	0	0	1	0	2	0	4.02	12.27	9.14	2	43.41	4.02	6.06	115.34	30.72	13.32	15.43	7.08	36.41	16.49	100.13	50.61	11.22	21.87	8.11	133.19	20.78	43.41	157.88	131.52	154.2
C09G4.3	1	0	0	0	0	2	0	0	13.32	0	0	5.04	3.01	1	1	1	1	0	0	0	3.01	0	6.06	3.01	3.01	9.14	8.11	5.04	16.49	8.11	3.01	11.22	22.96	17.56	9.14	9.14	42.23	126.55	594.37	438.57	59.27	78.88	89.99	523.43	61.8	253.28	253.28	195.73	204.46
C09G4.5	0	0	0	0	0	0	0	0	0	0	0	0	0	0	0	0	0	0	0	0	0	0	0	0	0	0	0	0	0	0	0	0	0	0	0	0	0	0	1	1	1	1	1	0	0	0	2	0	1
C09G5.1	0	0	0	0	0	0	0	0	0	0	0	0	0	0	0	0	0	0	0	0	0	0	0	0	0	0	3.01	0	3.01	0	0	0	1	1	0	0	0	0	0	1	0	0	0	2	0	0	0	0	2
C09G5.2	1	0	0	0	0	0	0	0	2	0	0	0	0	0	0	0	0	0	0	0	0	0	0	0	1	1	1	0	3.01	0	1	1	2	0	3.01	0	2	13.32	29.59	41.05	6.06	16.49	7.08	53.05	7.08	21.87	38.72	29.59	44.59
C09G5.4	0	0	0	0	0	0	0	0	1	0	0	0	0	0	0	0	0	0	0	0	0	0	0	0	0	0	0	0	0	0	0	2	0	1	0	0	3.01	3.01	15.43	19.7	1	1	0	15.43	0	1	13.32	2	12.27
C09G5.6	0	0	0	0	0	0	0	0	0	0	0	0	0	0	0	0	0	0	0	0	0	0	0	0	0	1	1	0	0	0	0	1	0	0	0	0	1	0	1	0	0	0	0	0	0	1	2	2	1
C09G5.7	0	0	0	0	0	0	0	0	0	0	0	0	0	0	0	0	0	0	0	0	0	0	0	0	0	0	0	0	0	0	0	0	0	0	0	0	0	0	0	0	0	0	0	3.01	0	2	0	0	0
C09G5.8	0	0	0	0	0	0	0	0	0	0	0	0	0	0	0	0	0	0	0	0	0	0	0	0	0	0	0	0	4.02	0	0	1	0	0	0	0	0	0	0	0	0	1	0	0	0	0	0	0	0
C09G9.1	0	0	0	0	0	1	0	1	6.06	0	1	2	0	0	0	0	0	0	0	0	1	0	11.22	0	4.02	21.87	15.43	0	30.72	6.06	2	41.05	10.18	7.08	6.06	6.06	14.37	29.59	220.51	145.24	12.27	34.12	21.87	237.63	21.87	69.54	101.61	88.58	106.1
C09G9.2	0	0	0	0	0	0	0	0	1	0	0	1	0	0	0	0	0	0	0	0	0	1	0	0	1	1	1	0	1	1	0	6.06	2	1	0	1	6.06	21.87	91.42	80.24	10.18	22.96	19.7	87.17	12.27	49.39	37.56	36.41	38.72
C09G9.3	0	0	0	0	0	0	0	0	0	0	0	0	0	0	0	0	0	0	0	0	0	0	0	0	0	0	0	0	0	0	0	0	1	0	0	0	0	0	1	0	0	0	0	0	0	0	0	0	0
C09G9.4	0	0	0	0	0	0	0	0	0	0	0	0	0	0	0	0	0	0	0	0	0	0	0	0	0	0	0	0	0	0	0	0	0	0	0	0	0	0	0	0	0	0	0	2	2	1	0	0	0
C09G9.5	0	0	0	0	0	0	0	0	0	0	0	0	0	0	0	0	0	0	0	0	0	0	0	0	0	0	0	0	6.06	0	0	1	0	0	0	0	0	0	1	0	0	0	0	0	0	0	0	0	1
C09G9.6	2	4.02	1	3.01	1	3.01	2	4.02	35.26	1	0	12.27	5.04	1	3.01	0	1	2	1	1	13.32	1	3.01	3.01	6.06	18.63	19.7	14.37	29.59	11.22	14.37	32.98	46.98	18.63	28.48	9.14	63.07	208.94	761.45	556.45	82.99	103.1	118.49	615.67	85.77	215.82	245.33	154.2	200.06
C09G9.7	0	0	0	0	0	0	0	0	0	0	0	0	0	0	0	0	0	0	0	0	0	0	0	0	0	0	0	0	0	0	0	0	0	0	0	0	0	0	0	0	0	0	0	0	0	1	1	2	4.02
C09G9.8	0	0	0	0	0	0	0	0	0	0	0	0	0	0	0	0	0	0	0	0	0	0	0	0	0	0	0	0	0	0	0	0	0	0	0	0	0	0	0	0	0	0	0	0	0	0	0	1	2
C09H10.1	0	0	0	0	0	0	0	0	0	0	0	0	0	0	0	0	0	0	0	0	0	0	0	0	0	0	0	0	0	0	0	0	0	0	0	0	0	1	0	0	0	0	0	0	1	7.08	0	0	0
C09H10.10	0	0	0	0	0	0	0	0	0	0	1	0	0	0	0	0	0	0	0	0	0	0	0	0	0	1	0	0	2	1	1	0	1	2	0	1	2	9.14	27.36	24.05	3.01	4.02	6.06	49.39	8.11	21.87	20.78	10.18	22.96
C09H10.2	3.01	1	0	2	0	2	2	3.01	26.26	1	4.02	7.08	1	0	2	2	0	1	1	1	8.11	0	17.56	5.04	10.18	53.05	115.34	11.22	181.12	24.05	27.36	327.68	161.61	73.5	242.74	42.23	272.83	515.81	1062.59	724.89	145.24	346.34	183.16	885.49	145.24	781.9	638.92	959	855.4
C09H10.3	0	0	0	0	0	0	1	1	4.02	0	0	2	1	0	1	0	0	0	0	0	2	0	3.01	2	4.02	85.77	35.26	0	61.8	2	2	78.88	32.98	6.06	19.7	4.02	24.05	12.27	143.48	133.19	12.27	12.27	20.78	247.95	14.37	126.55	208.94	157.88	165.39
C09H10.5	0	0	0	1	0	0	1	1	12.27	0	0	5.04	0	0	0	0	0	0	1	0	0	0	1	0	3.01	16.49	12.27	1	31.85	7.08	5.04	21.87	16.49	9.14	9.14	6.06	34.12	95.73	320.58	202.25	30.72	44.59	32.98	235.11	26.26	124.92	97.19	82.99	85.77
C09H10.6	0	1	0	0	0	0	1	0	5.04	0	0	0	0	0	0	0	0	0	0	0	1	0	1	1	0	2	0	1	2	0	2	4.02	0	1	3.01	0	7.08	56.76	211.22	179.1	44.59	53.05	34.12	230.15	26.26	80.24	77.53	49.39	74.84
C09H10.7	0	0	0	0	0	0	0	0	0	0	0	0	0	0	0	0	0	0	0	0	0	0	0	0	0	0	0	0	0	0	0	0	0	0	1	0	0	1	1	1	0	1	0	0	0	0	0	0	0
C09H10.8	0	0	0	0	0	0	0	0	0	0	0	0	0	0	0	0	0	0	0	0	0	0	0	0	0	0	0	0	1	0	0	1	0	0	0	0	0	0	0	0	0	0	0	0	0	0	1	0	0
C09H10.9	0	0	0	0	0	0	0	0	0	0	0	0	0	0	0	0	0	0	0	0	0	0	0	0	0	0	0	0	0	1	0	0	0	0	0	0	0	0	1	0	0	0	0	1	0	3.01	0	0	0
C09H5.2	0	0	0	0	0	0	0	0	0	0	0	0	0	0	0	0	0	0	0	0	0	0	0	0	0	0	0	0	1	0	0	2	0	0	0	0	0	0	1	2	0	0	1	4.02	0	1	6.06	2	1
C09H5.3	0	0	0	0	0	0	0	0	0	0	0	0	0	0	0	0	0	0	0	0	0	0	0	0	0	0	0	0	0	0	0	0	0	0	0	0	0	0	0	0	0	0	0	0	0	0	1	0	0
C09H5.5	0	0	0	0	0	0	0	0	0	0	0	0	0	0	0	0	0	0	0	0	0	0	0	0	0	0	0	0	0	0	0	0	0	0	0	0	0	0	0	0	0	0	1	0	0	0	0	0	0
C09H5.6	0	0	0	0	0	0	0	0	0	0	0	0	0	0	0	0	0	0	0	0	0	0	0	0	0	0	0	0	0	0	0	0	0	0	0	0	0	0	0	1	0	0	0	0	0	0	0	0	0
C09H5.7	0	0	0	0	0	0	0	0	0	0	0	0	0	0	0	0	0	0	0	0	0	0	0	0	0	0	0	0	0	0	0	0	0	0	0	0	0	0	0	0	0	0	0	0	0	5.04	0	0	1
C09H6.1	0	0	1	0	0	0	0	0	0	0	0	0	0	0	0	0	0	0	0	0	0	0	0	0	1	4.02	2	0	11.22	0	1	6.06	4.02	1	1	0	4.02	13.32	58.01	54.28	14.37	24.05	11.22	60.53	9.14	11.22	15.43	21.87	30.72
C09H6.2	0	0	0	0	0	0	0	0	0	0	0	0	0	0	0	0	0	0	0	0	0	0	0	0	0	2	1	1	11.22	1	3.01	15.43	8.11	2	6.06	3.01	3.01	4.02	12.27	10.18	5.04	3.01	0	7.08	0	5.04	14.37	25.15	16.49
C09H6.3	0	0	0	0	0	0	2	0	1	0	0	0	0	0	0	0	0	0	0	0	0	0	0	0	0	1	3.01	1	5.04	0	0	3.01	5.04	2	4.02	3.01	5.04	10.18	98.65	70.85	7.08	17.56	13.32	110.68	7.08	51.83	59.27	36.41	42.23
C10A4.1	0	0	0	0	0	0	0	0	0	0	0	0	0	0	0	0	0	0	0	0	0	0	0	0	0	0	0	0	0	0	0	0	0	0	0	1	1	0	0	1	0	0	0	0	0	0	0	0	1
C10A4.10	0	0	0	0	0	0	0	0	0	0	0	0	0	0	0	0	0	0	0	0	0	0	0	0	0	1	0	0	0	0	0	0	0	0	0	0	0	1	0	0	0	0	0	0	0	0	0	1	1
C10A4.3	0	0	0	0	0	0	0	0	0	0	0	0	0	0	0	0	0	0	0	0	0	0	0	0	0	0	0	0	0	0	0	0	0	0	0	0	0	0	0	0	0	0	0	0	0	0	0	0	2
C10A4.4	0	0	0	0	0	0	0	0	1	0	0	1	0	0	0	0	0	0	0	0	0	0	0	0	0	1	0	0	0	2	0	1	1	1	1	0	1	3.01	4.02	3.01	1	1	1	0	3.01	1	4.02	22.96	95.73
C10A4.5	0	0	0	0	0	0	0	0	0	0	0	0	0	0	0	0	0	0	0	0	0	0	0	0	0	0	0	0	0	0	0	0	0	0	0	0	0	0	1	0	0	0	0	1	0	0	0	0	2
C10A4.6	0	0	0	0	0	0	0	0	0	0	0	0	0	0	0	0	0	0	0	0	0	0	0	0	0	0	0	0	0	0	0	0	0	0	0	0	0	1	1	1	0	0	0	1	0	4.02	0	1	0
C10A4.7	0	0	0	0	0	0	0	0	0	0	0	0	0	0	0	0	0	0	0	0	0	0	0	0	0	0	0	0	0	0	0	0	0	0	0	0	0	0	0	0	0	0	0	0	0	0	0	0	0
C10A4.8	0	0	0	0	0	0	0	0	0	0	0	0	0	0	0	0	0	0	0	0	0	0	0	0	0	0	1	0	0	0	0	0	0	0	0	0	0	0	0	1	1	0	0	1	0	2	1	2	12.27
C10A4.9	0	0	0	0	0	0	0	0	0	0	0	0	0	0	0	0	0	0	0	0	0	0	0	0	0	0	0	0	0	0	0	0	0	0	0	0	0	0	0	0	0	0	0	0	0	0	0	4.02	9.14
C10B5.1	0	0	0	0	0	0	0	0	0	0	0	1	0	0	0	0	0	0	0	0	1	0	0	0	0	0	0	0	1	1	0	1	0	0	0	0	1	7.08	14.37	11.22	5.04	8.11	5.04	22.96	5.04	10.18	11.22	9.14	12.27
C10B5.3	0	0	0	1	0	1	0	0	1	0	0	1	0	0	0	0	0	0	1	0	0	0	6.06	1	2	8.11	8.11	0	6.06	2	2	5.04	5.04	4.02	2	1	2	1	9.14	6.06	0	3.01	5.04	24.05	1	15.43	58.01	145.24	109.15
C10C5.1	0	0	0	0	0	0	0	0	0	0	0	0	0	0	0	0	0	0	0	0	0	0	0	0	0	1	0	0	0	0	0	0	0	0	0	0	0	1	4.02	0	0	1	1	2	0	0	0	2	1
C10C5.2	0	0	0	0	0	0	0	0	0	0	0	0	0	0	0	0	0	0	0	0	0	0	0	0	0	0	0	0	0	0	0	4.02	0	0	0	0	0	0	0	0	0	0	0	0	0	1	0	0	0
C10C5.3	0	0	0	0	0	0	0	0	0	0	0	0	0	0	0	0	0	0	0	0	0	0	0	0	0	0	0	0	1	0	0	0	2	0	0	0	3.01	2	5.04	3.01	0	0	0	10.18	2	2	10.18	12.27	64.35
C10C5.4	0	0	0	0	0	0	0	0	0	0	0	0	0	0	0	0	0	0	0	0	0	0	0	0	0	0	0	0	0	0	0	0	0	0	0	0	0	0	6.06	3.01	0	1	0	1	0	2	7.08	4.02	14.37
C10C5.5	0	0	0	0	0	0	0	0	0	0	0	0	0	0	0	0	0	0	0	0	0	0	0	0	0	0	0	0	0	0	0	0	0	0	0	0	0	1	2	3.01	0	0	0	2	0	1	6.06	11.22	44.59
C10C5.6	1	0	0	0	0	0	3.01	1	8.11	0	0	2	0	0	1	0	0	0	0	0	2	0	0	1	2	12.27	9.14	2	25.15	3.01	6.06	35.26	17.56	3.01	8.11	3.01	21.87	61.8	245.33	179.1	37.56	72.18	64.35	197.88	41.05	88.58	103.1	106.1	141.74
C10C5.7	0	0	0	0	0	0	0	0	1	0	0	0	0	0	0	0	0	0	0	0	0	0	0	0	0	0	1	0	88.58	0	0	0	0	0	0	0	0	0	1	6.06	0	0	0	0	0	1	1	0	1
C10C6.1	2	1	0	0	0	0	1	0	8.11	1	1	5.04	0	1	0	0	0	0	0	0	2	0	1	0	2	26.26	18.63	6.06	56.76	4.02	4.02	41.05	11.22	8.11	12.27	7.08	35.26	70.85	310.29	250.6	43.41	58.01	59.27	261.48	41.05	101.61	169.24	97.19	140
C10C6.2	0	0	0	0	0	0	0	0	0	0	0	0	0	0	0	0	0	0	0	0	0	0	0	0	0	1	0	0	2	0	0	0	0	0	0	0	0	0	0	0	0	0	0	0	0	0	0	0	0
C10C6.3	0	0	0	0	0	0	0	0	0	0	0	0	0	0	0	0	0	0	0	0	0	0	0	0	0	0	0	0	0	0	0	0	0	0	0	0	0	1	0	0	0	0	0	0	0	4.02	0	0	0
C10C6.5	0	0	0	0	0	0	1	1	0	0	0	0	0	0	1	0	0	0	0	0	0	0	1	0	1	2	0	0	1	1	1	9.14	5.04	0	3.01	2	3.01	9.14	104.6	78.88	11.22	14.37	21.87	92.85	8.11	43.41	35.26	21.87	37.56
C10C6.6	1	0	1	0	0	0	0	1	2	0	0	2	0	0	1	0	0	0	0	0	0	0	1	0	0	11.22	12.27	2	27.36	4.02	3.01	30.72	12.27	5.04	3.01	0	13.32	37.56	134.88	123.3	34.12	48.18	30.72	175.11	21.87	59.27	68.23	60.53	74.84
C10C6.7	0	0	0	0	1	0	0	0	0	0	0	0	0	0	0	0	0	0	0	0	0	0	0	0	1	0	0	0	0	0	0	0	0	0	1	0	0	0	5.04	4.02	0	2	3.01	6.06	1	6.06	8.11	1	1
C10E2.1	0	0	0	0	0	0	0	0	0	0	0	0	0	0	0	0	0	0	0	0	0	0	0	0	0	0	0	0	0	0	0	0	0	0	0	0	0	0	0	0	0	0	0	0	0	0	0	0	0
C10E2.2	0	0	0	0	0	0	0	0	0	0	0	0	0	0	0	0	0	0	0	0	0	0	0	0	0	2	0	0	4.02	0	0	1	0	1	0	0	0	0	1	3.01	1	0	0	1	2	0	1	3.01	0
C10E2.3	0	0	0	0	0	0	0	0	0	0	0	0	0	0	0	0	0	0	0	0	0	0	0	0	1	0	3.01	2	6.06	0	0	0	0	0	0	0	2	0	7.08	3.01	0	2	3.01	4.02	1	3.01	3.01	3.01	3.01
C10E2.4	0	0	0	0	0	0	0	0	0	0	0	0	0	0	0	0	0	0	0	0	0	0	0	0	0	0	0	0	0	0	0	0	0	0	0	0	0	1	1	0	0	0	0	0	0	0	0	0	0
C10E2.6	0	0	1	1	0	0	0	0	2	0	0	1	0	0	0	0	0	0	0	0	1	0	0	0	0	1	15.43	0	20.78	4.02	0	138.28	30.72	6.06	11.22	3.01	19.7	22.96	143.48	50.61	13.32	20.78	10.18	167.31	11.22	31.85	95.73	54.28	74.84
C10F3.1	0	0	0	0	0	0	0	0	1	0	0	0	0	0	0	0	0	0	1	0	0	0	0	0	0	0	0	0	1	1	0	0	0	1	1	0	5.04	16.49	66.93	49.39	5.04	15.43	16.49	55.52	11.22	10.18	10.18	7.08	17.56
C10F3.3	0	0	0	0	0	0	0	0	0	0	0	0	0	0	0	0	0	0	0	0	0	1	0	0	0	0	2	0	2	0	0	0	1	0	0	0	0	0	0	0	0	0	0	1	0	0	2	6.06	1
C10F3.4	0	0	0	0	0	0	0	0	0	0	0	0	0	0	0	0	0	0	0	0	0	0	0	0	0	0	2	0	5.04	1	0	2	0	0	1	0	0	2	2	3.01	0	0	0	7.08	0	0	3.01	3.01	1
C10F3.5	0	0	0	0	0	0	0	0	0	0	0	0	0	0	0	0	0	0	0	0	0	0	0	0	0	2	0	0	0	0	0	7.08	0	0	0	0	1	0	5.04	6.06	0	0	1	5.04	0	2	1	1	2
C10F3.6	0	0	0	0	0	0	0	0	1	0	0	0	0	0	0	0	0	0	0	0	0	0	0	0	1	4.02	6.06	0	16.49	0	0	20.78	3.01	0	1	0	1	0	6.06	8.11	2	1	0	6.06	2	4.02	49.39	14.37	25.15
C10F3.7	0	0	0	0	0	0	0	0	0	0	0	0	0	0	0	0	0	0	0	0	0	0	0	0	0	0	0	0	1	0	0	0	0	0	0	0	0	0	0	0	1	0	0	0	0	0	0	0	1
C10G11.1	0	0	0	0	0	0	0	0	0	0	0	0	0	0	0	0	0	0	0	0	0	0	0	0	0	0	0	0	0	0	0	0	0	0	0	0	0	0	0	0	0	0	0	0	0	3.01	0	0	0
C10G11.10	0	0	0	0	0	0	0	0	0	0	0	0	0	0	0	0	0	0	0	0	0	0	0	0	0	0	0	0	0	0	0	0	0	0	0	0	0	0	0	0	0	0	0	1	0	4.02	0	0	0
C10G11.5	0	0	0	1	0	0	0	0	0	0	0	0	0	0	0	0	0	0	0	0	0	0	1	0	0	1	0	0	6.06	1	0	20.78	10.18	1	2	1	7.08	7.08	30.72	26.26	5.04	12.27	8.11	46.98	6.06	17.56	45.79	26.26	14.37
C10G11.6	0	0	0	0	1	0	0	0	13.32	0	2	1	0	0	0	0	0	0	1	1	4.02	0	1	1	1	6.06	3.01	2	0	1	1	10.18	5.04	6.06	4.02	4.02	18.63	30.72	70.85	51.83	13.32	15.43	26.26	87.17	12.27	60.53	72.18	46.98	77.53
C10G11.7	0	1	0	0	0	0	0	1	1	0	0	0	0	0	0	0	0	0	0	0	1	0	5.04	1	0	3.01	1	1	30.72	1	1	3.01	4.02	1	0	0	4.02	10.18	133.19	118.49	8.11	15.43	9.14	148.79	7.08	49.39	61.8	34.12	61.8
C10G11.8	0	0	0	0	0	0	1	0	1	0	0	0	0	0	0	0	0	0	0	0	0	0	0	0	0	2	0	0	0	0	0	1	0	0	1	0	0	1	2	3.01	0	1	1	3.01	7.08	147.01	4.02	1	4.02
C10G11.9	0	0	0	0	0	0	0	0	0	0	0	0	0	0	0	0	0	0	0	0	0	0	0	0	0	0	0	0	0	0	0	0	0	0	0	1	0	0	1	0	0	0	0	2	2	18.63	0	0	0
C10G6.1	0	0	0	0	0	0	0	0	0	0	0	0	0	0	0	0	0	0	0	0	0	0	0	1	2	9.14	5.04	0	10.18	0	1	9.14	3.01	2	1	1	1	2	9.14	7.08	1	2	0	13.32	0	6.06	14.37	14.37	12.27
C10G8.1	0	0	0	0	0	0	0	0	0	0	0	0	0	0	0	0	0	0	0	0	0	0	0	0	0	0	0	0	0	0	0	0	0	0	0	0	0	0	0	0	0	0	0	0	0	1	0	0	0
C10G8.3	0	0	0	0	0	0	0	0	0	0	0	0	0	0	0	0	0	0	0	0	0	0	0	0	0	0	0	0	0	0	0	0	0	0	0	0	0	0	0	0	0	0	0	0	0	0	1	0	3.01
C10G8.4	1	0	0	0	0	0	0	0	3.01	0	0	0	0	0	0	0	0	1	0	0	0	1	0	0	0	1	1	2	1	0	1	4.02	1	0	2	0	3.01	3.01	6.06	6.06	2	0	3.01	7.08	2	3.01	9.14	258.71	638.92
C10G8.5	0	0	0	0	0	0	1	0	1	0	1	1	0	0	0	0	0	0	0	0	2	0	15.43	4.02	10.18	264.27	59.27	4.02	103.1	14.37	0	6.06	7.08	1	2	1	4.02	3.01	15.43	8.11	2	1	3.01	17.56	5.04	8.11	15.43	11.22	34.12
C10G8.6	0	0	0	0	0	0	0	0	0	0	0	0	0	0	0	0	0	0	0	0	0	0	0	0	0	4.02	1	0	1	0	0	0	0	0	0	0	0	0	0	0	0	0	0	0	0	0	0	0	0
C10G8.7	0	0	0	0	0	0	0	0	0	0	0	0	0	0	0	0	0	0	0	0	0	0	1	0	0	1	1	0	0	0	0	0	0	0	0	0	0	0	0	0	0	0	0	0	0	0	0	0	0
C10G8.8	0	0	0	0	0	0	0	0	5.04	1	0	1	0	0	0	0	1	0	0	0	5.04	0	4.02	1	5.04	26.26	17.56	3.01	30.72	5.04	10.18	123.3	38.72	18.63	53.05	18.63	50.61	29.59	95.73	92.85	20.78	20.78	36.41	116.91	30.72	91.42	171.18	150.58	237.63
C10H11.1	0	0	0	0	0	0	0	0	0	0	0	0	0	0	0	0	0	0	0	0	0	0	1	1	0	1	0	0	5.04	0	0	0	0	0	0	0	4.02	6.06	43.41	37.56	16.49	11.22	15.43	35.26	4.02	16.49	20.78	34.12	19.7
C10H11.10	0	1	2	0	0	1	1	3.01	35.26	0	2	7.08	0	2	1	3.01	0	0	1	2	9.14	2	0	2	6.06	11.22	11.22	3.01	16.49	11.22	10.18	16.49	28.48	10.18	20.78	12.27	39.88	156.03	742.51	547.79	84.38	133.19	120.09	397.61	68.23	202.25	156.03	120.09	154.2
C10H11.3	0	0	0	0	0	0	0	0	1	0	0	0	0	0	0	0	0	0	0	0	0	0	1	1	0	1	5.04	0	2	1	0	6.06	1	2	2	1	1	1	5.04	1	0	0	0	0	0	0	0	0	0
C10H11.4	0	0	0	0	0	0	0	0	0	0	0	0	0	0	0	0	0	0	0	0	0	0	1	0	0	0	1	0	3.01	0	0	0	0	0	1	0	1	2	6.06	2	0	0	0	6.06	0	0	3.01	1	0
C10H11.5	0	0	0	0	0	0	0	0	0	0	0	0	0	0	0	0	0	0	0	0	0	0	0	0	0	0	0	0	1	0	0	0	0	0	0	0	0	0	0	0	0	0	0	0	0	0	0	0	0
C10H11.6	0	0	0	0	0	0	0	0	0	0	0	0	0	0	0	0	0	0	0	0	0	0	0	0	0	1	1	0	9.14	0	0	9.14	3.01	1	2	0	0	0	10.18	0	0	0	0	6.06	3.01	4.02	5.04	3.01	6.06
C10H11.7	0	0	0	0	0	0	0	0	0	0	0	0	0	0	0	0	0	0	0	0	0	0	0	0	0	0	0	0	0	0	0	0	0	0	0	0	0	0	0	0	0	0	0	1	0	24.05	0	0	0
C10H11.8	1	2	0	2	0	1	4.02	1	28.48	1	0	9.14	0	2	2	5.04	1	0	0	1	7.08	0	3.01	2	6.06	16.49	18.63	8.11	39.88	6.06	5.04	36.41	29.59	12.27	14.37	12.27	39.88	91.42	284.72	240.17	43.41	60.53	49.39	294.01	49.39	148.79	204.46	157.88	235.11
C11D2.2	0	0	0	0	0	0	0	0	0	0	0	0	0	0	0	0	0	0	0	0	0	0	0	0	0	0	0	0	1	0	0	0	0	0	0	0	0	0	0	0	0	0	0	0	0	0	1	1	0
C11D2.3	0	0	0	0	0	0	0	0	0	0	0	0	0	0	0	0	0	0	0	0	0	0	0	0	0	0	0	0	0	1	0	0	1	0	0	0	0	0	2	1	1	1	0	1	0	3.01	0	3.01	2
C11D2.4	0	0	0	0	0	0	0	0	1	1	0	0	0	0	1	0	0	0	1	0	0	0	0	0	0	2	1	1	5.04	0	0	27.36	9.14	1	3.01	0	6.06	15.43	109.15	73.5	19.7	30.72	26.26	91.42	20.78	34.12	49.39	32.98	38.72
C11D2.6	0	0	0	0	0	0	0	0	0	0	0	0	0	0	0	0	0	0	0	0	0	0	0	0	0	2	0	0	12.27	0	0	1	1	0	0	0	0	0	0	0	0	1	1	1	0	1	0	0	2
C11D2.7	0	0	0	0	0	0	0	0	0	0	0	0	0	0	0	0	0	0	0	0	0	0	0	0	0	0	0	0	0	0	0	0	0	2	1	0	0	1	2	2	0	0	0	11.22	0	1	1	4.02	4.02
C11D9.1	0	0	0	0	0	0	0	0	0	0	0	0	0	0	0	0	0	0	0	0	0	0	0	0	0	0	1	0	4.02	0	0	1	0	0	1	1	0	2	0	1	0	3.01	0	2	0	1	0	0	3.01
C11E4.1	0	0	0	0	0	0	0	0	1	0	0	0	0	0	0	0	0	0	0	0	0	0	0	0	0	19.7	13.32	0	73.5	6.06	0	5.04	1	0	0	1	4.02	1	7.08	3.01	0	1	4.02	16.49	3.01	4.02	16.49	9.14	17.56
C11E4.2	0	0	0	0	0	0	0	0	0	0	0	0	0	0	0	0	0	0	0	0	0	0	11.22	0	1	11.22	6.06	0	26.26	0	0	0	0	0	0	0	0	0	0	2	0	0	0	0	0	0	0	0	0
C11E4.4	0	0	0	0	0	0	0	0	0	0	0	0	0	0	0	0	0	0	0	0	0	0	0	0	0	0	0	0	0	0	0	0	1	0	0	0	0	0	1	1	0	0	0	0	0	0	1	0	3.01
C11E4.6	0	0	0	0	0	1	0	0	2	0	0	1	0	0	0	0	0	0	0	0	0	0	0	0	0	8.11	0	1	12.27	0	0	1	2	1	2	1	7.08	9.14	10.18	6.06	2	0	3.01	15.43	1	4.02	42.23	24.05	12.27
C11E4.7	0	0	0	0	0	0	0	0	0	0	0	0	0	0	0	0	0	0	0	0	0	0	0	0	0	0	0	0	0	0	0	2	0	0	0	2	0	0	1	0	0	0	0	0	0	1	2	4.02	4.02
C11E4.8	0	0	0	0	0	0	0	0	0	0	0	0	0	0	0	0	0	0	0	0	0	0	0	0	0	0	0	0	0	0	0	0	0	0	0	0	0	0	0	0	0	0	0	0	0	0	0	0	0
C11G10.1	0	0	0	0	0	0	0	0	0	0	0	0	0	0	0	0	0	0	0	0	0	0	0	0	0	0	1	0	4.02	0	0	0	1	0	0	0	0	0	1	3.01	0	2	0	3.01	0	0	2	1	2
C11G10.2	0	0	0	0	0	0	0	0	0	0	0	0	0	0	0	0	0	0	0	0	0	0	0	0	0	0	0	1	0	0	0	0	0	0	0	0	0	0	0	0	0	0	0	0	0	0	0	0	0
C11G6.3	0	0	0	0	0	0	0	0	0	0	0	0	0	0	0	1	0	0	0	0	1	0	0	0	0	9.14	5.04	1	7.08	2	1	6.06	4.02	1	0	1	10.18	14.37	34.12	25.15	4.02	7.08	6.06	31.85	5.04	10.18	12.27	12.27	10.18
C11G6.4	0	0	0	0	0	0	0	1	1	0	0	0	0	0	1	0	0	0	0	0	1	0	3.01	0	0	14.37	3.01	1	7.08	0	0	13.32	2	1	1	2	2	3.01	15.43	13.32	4.02	2	2	29.59	5.04	3.01	15.43	15.43	27.36
C11H1.2	0	0	0	0	0	0	0	1	0	0	0	0	0	0	0	0	0	0	0	0	0	0	0	0	0	1	1	1	3.01	0	0	5.04	0	1	1	0	2	0	5.04	2	0	0	2	4.02	0	2	9.14	6.06	6.06
C11H1.3	0	0	0	0	0	0	0	0	0	0	0	0	0	0	0	0	0	0	0	0	0	0	0	0	0	1	0	0	11.22	0	0	5.04	3.01	1	0	0	2	4.02	20.78	10.18	1	1	3.01	12.27	2	1	10.18	3.01	8.11
C11H1.4	0	0	0	0	0	0	0	0	0	0	0	0	0	0	0	0	0	0	0	0	0	0	1	0	0	0	1	0	0	0	0	6.06	1	0	0	0	0	0	0	2	0	0	0	4.02	0	1	3.01	2	3.01
C11H1.5	0	0	0	0	0	0	0	0	0	0	0	0	0	0	0	0	0	0	0	0	0	0	0	0	0	0	0	0	0	0	0	0	0	0	0	0	0	0	0	0	0	0	0	0	0	0	0	0	0
C11H1.7	0	0	0	0	0	0	0	0	0	0	0	0	0	0	0	0	0	0	0	0	0	0	0	0	0	2	0	0	0	0	0	0	0	0	0	0	0	1	0	0	0	0	0	0	0	0	0	1	0
C11H1.9	0	0	0	0	0	0	0	0	0	0	0	0	0	0	0	0	0	0	0	0	0	0	0	0	0	0	4.02	0	2	1	1	9.14	1	0	0	0	1	0	4.02	3.01	0	1	1	11.22	1	3.01	11.22	3.01	5.04
C12C8.1	0	0	0	0	0	0	0	0	0	0	0	0	0	0	0	0	0	0	0	0	0	0	0	0	0	0	0	0	0	0	0	0	0	0	0	0	0	2	0	0	0	0	0	0	0	0	0	0	0
C12C8.2	0	0	0	0	0	0	0	0	0	0	0	0	0	0	0	0	0	0	0	0	0	0	0	0	0	1	5.04	0	13.32	0	1	65.64	12.27	2	6.06	0	10.18	3.01	13.32	12.27	0	1	0	25.15	0	5.04	22.96	22.96	14.37
C12C8.3	1	0	2	1	3.01	0	2	0	41.05	0	2	6.06	2	2	1	0	2	0	0	0	7.08	2	2	4.02	11.22	24.05	18.63	8.11	36.41	17.56	16.49	36.41	35.26	26.26	21.87	18.63	58.01	157.88	742.51	467.97	76.18	56.76	72.18	422.43	100.13	140	152.38	129.85	133.19
C12D12.1	0	0	0	1	0	0	0	0	3.01	0	1	2	0	0	0	0	0	0	0	0	0	1	0	0	2	2	7.08	0	3.01	0	0	27.36	5.04	3.01	28.48	3.01	18.63	11.22	91.42	55.52	2	7.08	12.27	150.58	13.32	36.41	152.38	91.42	115.34
C12D12.2	1	0	1	2	0	0	2	2	18.63	1	0	4.02	0	0	1	2	0	0	0	0	4.02	1	0	2	8.11	74.84	143.48	7.08	388.31	16.49	6.06	163.49	45.79	8.11	18.63	11.22	34.12	24.05	94.29	66.93	14.37	13.32	18.63	175.11	15.43	55.52	183.16	84.38	120.09
C12D12.3	0	0	0	0	0	0	0	0	0	0	0	0	0	0	0	0	0	0	0	0	0	0	0	0	0	1	0	0	1	0	0	1	0	0	0	0	0	0	0	0	0	0	0	1	0	0	0	0	0
C12D12.5	0	0	0	0	0	0	0	0	0	0	0	0	0	0	0	0	0	0	0	0	0	0	0	0	0	0	1	0	11.22	0	0	20.78	2	1	1	0	0	1	4.02	0	0	0	0	3.01	0	1	5.04	7.08	10.18
C12D5.11	0	0	0	0	0	0	0	0	0	0	0	0	0	0	0	0	0	0	0	0	0	0	0	0	0	0	0	0	0	0	0	0	0	0	0	0	0	0	1	0	0	0	0	0	0	0	0	0	0
C12D5.2	0	0	0	0	0	0	0	0	0	0	0	0	0	0	0	0	0	0	0	0	0	0	1	0	0	0	0	0	2	0	0	0	0	0	0	0	0	0	1	1	0	0	0	1	0	1	1	1	2
C12D5.3	0	0	0	0	0	0	0	0	0	0	0	0	0	0	0	0	0	0	0	0	0	0	0	0	0	0	0	0	7.08	0	0	0	0	0	0	0	0	0	0	0	0	0	0	0	0	0	0	0	0
C12D5.4	0	0	0	0	0	0	0	0	0	0	0	0	0	0	0	0	0	0	0	0	0	0	0	0	0	0	0	0	3.01	0	0	0	0	0	0	0	0	0	0	0	0	0	0	0	0	0	0	0	0
C12D5.5	0	0	0	0	0	0	0	0	0	0	0	0	0	0	0	0	0	0	0	0	0	0	0	0	0	0	0	0	3.01	0	0	0	0	0	0	0	0	0	0	0	0	0	0	2	0	0	0	0	0
C12D5.7	0	0	0	0	0	0	0	0	0	0	0	0	0	0	0	0	0	0	0	0	0	0	0	0	1	2	2	1	3.01	0	0	2	0	0	0	1	1	0	1	2	0	0	0	1	1	0	2	3.01	1
C12D5.8	0	0	0	0	0	0	0	0	0	0	0	0	0	0	0	0	0	0	0	0	0	0	0	0	0	0	1	0	3.01	0	0	2	1	0	0	0	0	0	0	1	0	0	0	2	0	1	2	0	1
C12D5.9	0	0	0	0	0	0	0	0	0	0	0	0	0	0	0	0	0	0	0	0	0	0	0	0	0	0	0	0	17.56	0	0	0	1	0	0	0	0	0	0	0	0	0	0	0	0	0	0	0	0
C12D8.1	1	1	0	0	0	0	0	0	1	0	0	0	0	0	0	0	0	0	0	0	0	0	0	0	1	4.02	5.04	0	14.37	0	0	12.27	2	1	4.02	0	7.08	36.41	124.92	92.85	14.37	27.36	13.32	124.92	19.7	50.61	60.53	31.85	51.83
C12D8.10	0	0	1	0	0	1	2	2	11.22	0	0	1	0	0	0	1	0	0	0	0	3.01	0	1	0	2	8.11	7.08	4.02	45.79	4.02	2	25.15	8.11	4.02	9.14	6.06	31.85	74.84	370.69	303.65	34.12	76.18	65.64	264.27	38.72	101.61	103.1	98.65	104.6
C12D8.11	0	0	0	0	0	0	0	0	1	0	0	0	0	0	0	0	0	0	0	0	0	1	0	0	0	7.08	1	1	9.14	0	0	17.56	8.11	1	2	0	0	7.08	45.79	25.15	3.01	7.08	4.02	66.93	6.06	38.72	36.41	17.56	46.98
C12D8.15	0	0	0	0	0	0	0	0	0	0	0	0	0	0	0	0	0	0	0	0	0	0	0	0	0	0	0	0	0	0	0	0	0	0	0	0	0	0	0	0	0	0	0	0	0	0	0	0	0
C12D8.16	0	0	0	0	0	0	0	0	0	0	0	0	0	0	0	0	0	0	0	0	0	0	1	0	0	0	2	0	19.7	4.02	0	0	0	0	0	0	0	0	0	0	0	0	0	0	0	0	0	0	0
C12D8.18	0	0	0	0	0	0	0	0	0	0	0	0	0	0	0	0	0	0	0	0	0	0	0	0	0	0	0	0	32.98	0	0	0	0	0	0	0	1	0	0	0	0	0	0	0	0	0	0	0	0
C12D8.19	0	0	0	0	0	0	0	0	0	0	0	0	0	0	0	0	0	0	0	0	0	0	0	0	0	0	0	0	2	0	0	0	0	0	0	0	0	0	0	0	0	0	0	0	0	0	0	0	0
C12D8.5	0	0	0	0	0	0	0	0	1	0	0	1	0	0	0	0	0	0	0	0	0	0	0	0	0	1	0	0	0	0	0	14.37	2	0	1	1	3.01	0	13.32	11.22	0	0	0	21.87	1	4.02	45.79	20.78	26.26
C12D8.8	0	0	0	0	0	0	0	0	0	0	0	0	0	0	0	0	0	0	0	0	0	0	0	0	0	0	0	0	0	0	0	0	1	0	0	0	0	0	0	0	0	0	0	0	0	0	0	0	0
C12D8.9	0	0	0	0	0	0	0	0	1	0	0	0	0	0	0	0	0	0	0	0	0	0	0	0	0	0	0	0	0	0	0	0	0	0	0	0	0	0	0	0	0	0	0	0	0	4.02	0	0	0
C13A10.1	0	0	0	0	0	0	0	0	0	0	0	0	0	0	0	0	0	0	0	0	0	0	0	0	0	0	0	0	0	0	0	3.01	0	0	0	1	1	0	1	0	0	0	0	5.04	0	0	2	1	0
C13A10.2	0	0	0	0	0	0	0	0	0	0	0	0	0	0	0	0	0	0	0	0	0	0	0	0	0	2	1	0	3.01	0	0	0	0	0	1	0	0	1	1	0	0	1	0	1	0	0	2	1	0
C13A2.3	0	0	0	0	0	0	0	0	0	0	0	0	0	0	0	0	0	0	0	0	0	0	0	0	0	0	1	0	0	0	0	0	0	0	0	0	0	0	0	0	1	0	0	0	0	0	0	0	0
C13A2.5	0	0	0	0	0	0	0	0	0	0	0	0	0	0	0	0	0	0	0	0	0	0	0	0	0	0	0	0	0	0	0	0	0	0	0	1	0	0	0	0	0	0	0	0	0	0	0	0	0
C13A2.7	0	0	0	0	0	0	0	0	0	0	0	0	0	0	0	0	0	0	0	0	0	0	0	0	0	1	0	0	0	0	0	0	0	0	0	0	0	0	0	0	0	0	0	0	0	0	0	0	0
C13B4.1	0	0	0	0	0	0	0	0	0	0	0	0	0	0	0	0	0	0	0	0	0	0	0	0	1	3.01	2	0	6.06	0	1	49.39	9.14	0	1	0	5.04	7.08	68.23	48.18	7.08	11.22	4.02	28.48	4.02	22.96	27.36	8.11	24.05
C13B4.2	0	0	1	0	0	0	1	0	9.14	0	0	3.01	1	0	0	0	0	0	0	0	2	0	0	0	0	11.22	8.11	2	19.7	2	6.06	15.43	12.27	7.08	8.11	3.01	27.36	65.64	278.71	195.73	32.98	49.39	35.26	247.95	29.59	120.09	147.01	101.61	145.24
C13B7.6	0	0	0	1	0	0	1	1	6.06	0	0	4.02	0	0	0	0	1	0	0	1	2	0	1	1	0	4.02	4.02	0	5.04	0	0	11.22	5.04	2	4.02	1	8.11	24.05	59.27	68.23	11.22	13.32	21.87	81.61	12.27	43.41	49.39	25.15	49.39
C13B9.1	0	0	0	0	0	0	0	0	1	0	0	0	0	0	0	0	0	0	0	0	0	0	1	0	1	8.11	5.04	0	10.18	1	0	8.11	7.08	6.06	2	5.04	2	9.14	17.56	17.56	4.02	12.27	3.01	10.18	3.01	13.32	26.26	31.85	37.56
C13B9.2	0	0	0	0	0	0	0	0	0	0	0	0	0	0	0	0	0	0	0	0	0	0	0	0	0	1	0	0	0	0	0	0	0	0	0	0	0	1	6.06	2	0	1	1	7.08	0	0	1	2	3.01
C13B9.3	0	0	0	0	0	0	0	0	1	0	0	0	0	0	1	0	0	0	0	0	0	0	0	0	0	2	3.01	0	16.49	0	2	34.12	4.02	0	1	0	7.08	19.7	92.85	109.15	6.06	15.43	15.43	165.39	14.37	46.98	72.18	77.53	61.8
C13B9.4	0	0	0	0	0	0	0	0	0	0	0	0	0	0	0	0	0	0	0	0	0	0	0	0	3.01	3.01	3.01	3.01	29.59	0	0	2	3.01	1	2	1	3.01	1	7.08	9.14	1	2	2	19.7	2	10.18	9.14	14.37	18.63
C13C12.1	0	0	0	0	0	0	0	0	0	0	0	0	0	0	0	0	0	0	0	0	0	0	0	0	0	4.02	8.11	2	17.56	0	0	3.01	1	0	0	0	0	0	3.01	3.01	0	1	0	6.06	1	1	3.01	2	4.02
C13C12.2	0	0	0	0	0	0	0	0	0	0	0	0	0	0	0	0	0	0	0	0	0	0	0	0	0	0	0	0	1	0	0	0	0	0	0	0	0	0	1	1	0	0	0	0	0	0	0	0	0
C13C4.1	0	0	0	0	0	0	0	0	0	0	0	0	0	0	0	0	0	0	0	0	0	0	1	0	0	0	0	0	3.01	1	0	3.01	2	0	0	0	1	0	0	1	0	1	0	0	0	1	2	4.02	0
C13C4.2	0	0	0	0	0	0	0	0	0	0	0	0	0	0	0	0	0	0	0	0	0	0	1	0	0	1	0	0	4.02	1	0	3.01	0	1	2	0	4.02	5.04	8.11	14.37	2	2	0	14.37	1	2	0	0	6.06
C13C4.3	0	0	0	0	0	0	0	0	0	0	0	0	0	0	0	0	0	0	0	0	0	0	0	0	0	3.01	0	0	4.02	0	0	1	1	0	0	0	0	0	0	0	0	0	0	0	0	1	2	2	2
C13C4.4	0	0	0	0	0	0	0	0	0	0	0	0	0	0	0	0	0	0	0	0	0	0	0	0	0	0	2	0	5.04	0	0	3.01	0	0	1	0	0	2	9.14	4.02	1	2	1	9.14	4.02	7.08	0	1	2
C13C4.5	0	0	0	0	0	0	0	0	0	0	0	0	0	0	0	0	0	0	0	0	0	0	0	0	0	2	0	0	3.01	0	0	3.01	0	0	0	3.01	2	1	4.02	3.01	1	1	0	5.04	0	1	0	3.01	14.37
C13C4.6	0	0	0	0	0	0	0	0	0	0	0	0	0	0	0	0	0	0	0	0	0	0	0	0	0	0	0	0	0	0	0	0	0	0	0	0	0	0	1	2	0	0	0	2	0	0	5.04	2	1
C13C4.7	0	0	0	0	0	0	0	0	0	0	0	0	0	0	0	0	0	0	0	0	0	0	0	0	0	1	2	0	10.18	1	0	4.02	1	1	0	0	0	0	0	0	0	0	0	2	0	0	0	1	0
C13D9.1	0	0	0	0	0	0	0	0	0	0	0	0	0	0	0	0	0	0	0	0	0	0	0	0	0	0	0	0	0	0	0	0	0	0	0	0	0	0	0	0	0	0	0	0	1	0	0	0	0
C13D9.3	0	0	0	0	0	0	0	0	0	0	0	0	0	0	0	0	0	0	0	0	0	0	0	0	0	0	0	0	0	0	0	0	0	0	0	0	0	0	0	0	0	0	0	0	0	0	0	0	0
C13D9.6	0	0	0	0	0	0	0	0	0	0	0	0	0	0	0	0	0	0	0	0	0	0	0	0	0	0	0	0	0	0	0	0	0	0	0	0	0	0	0	0	0	0	0	0	1	0	0	0	0
C13D9.7	0	0	0	0	0	0	0	0	0	0	0	0	0	0	0	0	0	0	0	0	0	0	0	0	0	0	1	1	43.41	0	0	0	1	0	0	1	0	1	0	0	0	0	0	3.01	0	0	0	0	0
C13D9.8	0	0	0	0	0	0	0	0	0	0	0	0	0	0	0	0	0	0	0	0	0	0	0	0	0	2	0	0	0	0	0	0	0	0	0	0	0	0	0	0	0	0	0	0	0	0	0	0	0
C13D9.9	0	0	0	0	0	0	0	0	0	0	0	0	0	0	0	0	0	0	0	0	0	0	0	0	0	0	0	0	0	0	0	3.01	4.02	0	0	0	1	2	3.01	0	0	0	0	5.04	0	1	5.04	2	5.04
C13E3.1	0	0	0	0	0	0	0	0	0	0	0	0	0	0	0	0	0	0	0	0	0	0	1	0	0	4.02	0	0	6.06	1	0	1	0	0	0	0	0	0	0	1	0	0	0	1	1	0	2	0	8.11
C13F10.1	0	0	0	0	0	0	0	0	0	0	0	0	0	0	0	0	0	0	0	0	0	0	0	0	0	7.08	3.01	1	8.11	1	0	5.04	5.04	1	3.01	1	1	2	2	1	1	1	1	6.06	1	4.02	4.02	1	14.37
C13F10.2	0	0	0	0	0	0	0	0	0	0	0	0	0	0	0	0	0	0	0	0	0	0	0	0	0	1	0	0	5.04	0	0	5.04	0	0	1	0	1	10.18	43.41	29.59	5.04	18.63	5.04	39.88	4.02	9.14	10.18	6.06	6.06
C13F10.4	0	0	0	0	0	0	0	0	0	0	0	0	0	0	0	0	0	0	0	0	0	0	0	0	1	6.06	3.01	1	11.22	2	2	11.22	6.06	5.04	3.01	3.01	4.02	20.78	85.77	64.35	17.56	18.63	15.43	64.35	8.11	28.48	25.15	27.36	39.88
C13F10.5	0	0	0	1	0	0	0	1	2	0	0	0	0	0	0	0	1	0	0	0	0	0	0	0	0	2	3.01	1	6.06	0	0	6.06	2	0	3.01	0	10.18	21.87	54.28	38.72	14.37	31.85	15.43	97.19	10.18	32.98	32.98	25.15	32.98
C13F10.6	0	0	1	0	0	0	0	0	0	0	1	0	0	0	0	0	0	0	0	0	0	0	0	0	0	1	0	1	3.01	1	0	2	0	1	0	1	2	15.43	46.98	42.23	8.11	16.49	12.27	74.84	9.14	26.26	15.43	9.14	24.05
C13F10.7	0	1	0	0	0	0	1	0	2	0	0	1	0	0	0	0	0	1	0	0	2	0	1	1	0	3.01	1	0	7.08	3.01	0	4.02	3.01	8.11	10.18	1	22.96	70.85	225.28	191.47	55.52	109.15	55.52	163.49	53.05	69.54	60.53	43.41	50.61
C13G3.1	0	0	0	0	0	0	0	0	0	0	0	0	0	0	0	0	0	0	0	0	1	0	0	0	0	0	0	1	20.78	0	0	11.22	3.01	2	1	1	1	2	25.15	16.49	2	6.06	2	54.28	1	14.37	3.01	3.01	5.04
C13G3.2	0	0	0	0	0	0	0	0	0	0	0	0	0	0	0	0	0	0	0	0	0	0	0	0	0	0	1	0	9.14	0	0	3.01	2	0	0	0	0	2	0	1	1	0	0	3.01	0	2	9.14	2	1
C13G3.3	1	1	0	1	0	1	1	1	15.43	0	0	3.01	2	0	1	0	0	1	0	0	4.02	0	1	4.02	5.04	12.27	11.22	3.01	46.98	4.02	5.04	42.23	16.49	8.11	12.27	8.11	22.96	81.61	253.28	191.47	36.41	59.27	87.17	278.71	44.59	179.1	163.49	110.68	126.55
C13G5.1	0	0	0	0	0	0	0	0	1	0	0	1	0	0	0	0	0	0	0	0	0	0	0	0	0	0	0	0	2	0	0	0	0	0	0	0	0	0	0	0	0	0	0	0	0	0	0	0	2
C13G5.2	0	0	1	0	0	0	0	0	2	0	0	0	1	0	1	0	0	0	0	0	0	0	0	0	0	1	3.01	0	2	0	2	0	2	2	1	0	5.04	37.56	126.55	112.22	24.05	35.26	37.56	145.24	26.26	63.07	55.52	35.26	51.83
C14A11.2	0	0	0	0	0	0	0	0	0	0	0	0	0	0	0	0	0	0	0	0	0	0	0	0	0	0	0	0	0	0	0	0	0	0	0	0	0	0	0	1	0	0	0	0	0	0	0	1	0
C14A11.5	0	0	0	0	0	0	0	0	0	0	0	0	0	0	0	0	0	0	0	0	0	0	0	0	0	0	0	0	1	0	0	0	0	0	0	0	0	1	0	0	0	0	0	0	0	0	0	0	1
C14A11.6	0	0	0	0	0	0	0	0	0	0	0	0	0	0	0	0	0	0	0	0	0	0	0	1	0	0	2	1	6.06	0	0	1	1	0	2	1	2	0	6.06	3.01	1	0	0	0	0	0	3.01	7.08	3.01
C14A11.7	0	0	0	0	0	0	0	0	0	0	0	0	0	0	0	0	0	0	0	0	0	0	0	0	0	0	0	0	6.06	0	0	0	0	1	0	0	0	3.01	0	0	0	0	0	0	0	0	0	0	0
C14A11.9	0	0	0	1	0	0	0	0	6.06	0	1	0	0	0	1	0	0	0	0	0	1	0	1	1	0	8.11	6.06	0	12.27	2	4.02	16.49	7.08	2	5.04	1	11.22	13.32	54.28	35.26	8.11	2	9.14	74.84	15.43	12.27	34.12	26.26	38.72
C14A4.1	0	0	0	0	0	0	0	1	6.06	0	0	1	0	1	0	0	0	0	0	0	1	0	0	0	0	3.01	1	0	5.04	1	0	14.37	5.04	0	3.01	3.01	5.04	22.96	84.38	85.77	20.78	48.18	42.23	167.31	28.48	101.61	110.68	72.18	129.85
C14A4.10	0	1	0	0	0	0	0	0	0	0	0	0	0	0	0	0	0	0	0	0	0	0	0	0	1	3.01	1	0	4.02	0	0	8.11	2	0	0	0	1	4.02	37.56	30.72	2	8.11	8.11	73.5	3.01	31.85	32.98	24.05	35.26
C14A4.11	0	0	0	0	0	0	0	0	4.02	0	0	1	0	0	0	0	0	0	0	0	1	0	1	0	0	4.02	1	0	3.01	1	1	6.06	4.02	0	1	0	2	10.18	68.23	43.41	5.04	5.04	13.32	104.6	8.11	22.96	44.59	30.72	54.28
C14A4.12	0	0	0	0	0	0	0	0	0	0	0	0	0	0	0	0	0	0	0	0	0	0	0	1	0	7.08	3.01	0	4.02	0	2	4.02	0	0	0	0	2	1	4.02	4.02	1	1	0	12.27	0	1	1	0	9.14
C14A4.13	0	0	0	0	0	0	0	0	0	0	0	0	0	0	0	0	0	0	0	0	0	0	0	0	0	0	0	0	0	1	0	0	0	0	0	0	0	0	0	0	0	0	0	0	0	11.22	0	1	1
C14A4.14	0	0	0	2	0	1	1	0	4.02	0	0	1	1	0	0	0	0	0	1	0	2	0	0	1	1	5.04	3.01	0	10.18	1	0	34.12	5.04	0	8.11	4.02	7.08	21.87	95.73	91.42	11.22	28.48	26.26	163.49	18.63	110.68	124.92	70.85	123.3
C14A4.15	0	0	0	0	0	0	0	0	0	0	0	0	0	0	0	0	0	0	0	0	0	0	0	0	0	0	0	0	1	0	0	0	0	0	0	0	0	0	1	1	0	0	0	1	1	1	0	0	0
C14A4.2	0	0	0	0	0	0	0	0	0	0	0	0	0	0	0	0	0	0	0	0	1	0	1	0	1	3.01	2	0	7.08	1	0	10.18	8.11	0	0	0	1	5.04	27.36	32.98	1	11.22	7.08	58.01	4.02	42.23	31.85	24.05	35.26
C14A4.3	0	0	0	0	0	0	0	0	2	0	0	1	0	0	0	0	0	0	0	0	1	0	0	0	0	0	1	0	6.06	0	2	9.14	3.01	0	0	0	4.02	13.32	106.1	72.18	5.04	13.32	16.49	106.1	10.18	29.59	32.98	25.15	28.48
C14A4.4	0	0	0	0	0	0	2	0	13.32	0	0	5.04	0	1	0	1	1	0	0	0	3.01	1	0	0	1	10.18	8.11	2	19.7	4.02	3.01	12.27	17.56	12.27	9.14	6.06	24.05	68.23	185.21	177.1	39.88	82.99	69.54	242.74	48.18	161.61	179.1	112.22	148.79
C14A4.5	0	0	0	0	0	0	0	0	1	0	0	0	0	1	0	0	0	0	0	0	0	0	0	0	1	1	0	0	2	0	0	2	1	0	0	0	3.01	6.06	42.23	37.56	11.22	17.56	12.27	43.41	8.11	29.59	43.41	26.26	39.88
C14A4.6	0	0	0	0	0	0	0	0	1	0	0	0	0	0	0	0	0	0	0	0	1	0	0	0	0	0	0	0	0	0	0	34.12	9.14	2	2	0	5.04	1	24.05	7.08	0	0	0	29.59	3.01	6.06	29.59	20.78	17.56
C14A4.7	0	0	0	0	0	0	0	0	0	0	0	0	0	0	0	0	0	0	0	0	0	0	0	0	0	0	0	0	0	0	1	9.14	0	0	1	0	1	0	8.11	5.04	0	0	0	7.08	0	2	6.06	13.32	13.32
C14A4.8	0	0	0	0	0	0	0	0	0	0	0	0	0	0	0	0	0	0	0	0	0	0	0	0	0	0	0	0	0	0	0	0	0	0	0	0	0	0	1	0	0	0	0	0	0	6.06	0	1	1
C14A6.1	0	0	0	0	0	0	0	0	0	0	0	0	0	0	0	0	0	0	0	0	0	0	0	0	0	0	0	0	0	0	0	1	0	0	0	1	1	0	0	2	0	0	0	1	0	1	0	1	0
C14A6.13	0	0	0	0	0	0	0	0	0	0	0	0	0	0	0	0	0	0	0	0	0	0	0	0	0	0	0	0	0	0	0	0	0	0	0	0	0	1	0	0	0	0	0	0	4.02	17.56	0	0	0
C14A6.3	0	0	0	0	0	0	0	0	0	0	0	0	0	0	0	0	0	0	0	0	0	0	0	0	0	0	0	0	0	0	0	0	0	0	0	0	0	0	0	0	0	0	0	0	0	0	0	1	0
C14A6.5	0	0	0	0	0	0	0	0	0	0	0	0	0	0	0	0	0	0	0	0	0	0	0	0	0	0	0	0	1	0	0	0	0	0	0	0	0	0	0	0	0	0	0	0	0	0	0	0	0
C14A6.6	0	0	0	0	0	0	0	0	0	0	0	0	0	0	0	0	0	0	0	0	0	0	0	0	0	0	0	0	0	0	0	0	0	0	0	2	0	0	0	0	0	0	0	0	3.01	8.11	0	0	1
C14A6.7	0	0	0	0	0	0	0	0	0	0	0	0	0	0	0	0	0	0	0	0	0	0	0	0	0	0	0	0	0	0	0	0	0	0	0	0	0	0	0	0	0	0	0	0	0	1	0	0	0
C14A6.8	0	0	0	0	0	0	0	0	0	0	0	0	0	0	0	0	0	0	0	0	0	0	0	0	0	0	0	0	0	0	0	0	0	0	0	0	0	0	0	0	0	0	0	0	0	4.02	0	0	0
C14B1.1	0	1	0	0	0	0	1	0	4.02	0	0	1	0	0	0	0	0	0	0	1	0	1	0	0	0	10.18	10.18	0	43.41	3.01	4.02	32.98	11.22	3.01	13.32	2	6.06	32.98	183.16	147.01	21.87	25.15	27.36	206.69	21.87	76.18	161.61	98.65	134.88
C14B1.10	0	0	0	0	0	0	0	0	1	0	0	0	0	0	0	0	0	0	0	0	0	0	0	0	0	2	3.01	0	1	0	2	4.02	1	0	0	0	1	9.14	28.48	13.32	3.01	7.08	14.37	37.56	8.11	16.49	20.78	10.18	18.63
C14B1.2	0	0	0	0	0	0	1	1	10.18	0	0	2	0	0	0	0	0	0	0	0	4.02	0	0	0	1	3.01	5.04	0	11.22	1	5.04	2	3.01	2	3.01	2	10.18	74.84	294.01	255.98	53.05	123.3	76.18	374.98	70.85	116.91	98.65	56.76	72.18
C14B1.3	0	0	0	0	0	0	0	0	0	0	0	0	0	0	0	0	0	0	0	0	1	0	0	0	1	3.01	1	1	2	0	0	3.01	4.02	0	1	1	1	4.02	12.27	8.11	4.02	1	4.02	13.32	4.02	11.22	12.27	12.27	18.63
C14B1.4	0	0	0	0	0	0	1	0	4.02	0	0	1	1	0	0	0	0	0	0	0	1	0	0	0	0	3.01	3.01	1	7.08	4.02	2	9.14	0	0	2	2	5.04	36.41	148.79	115.34	13.32	38.72	38.72	169.24	16.49	45.79	55.52	37.56	45.79
C14B1.5	0	0	0	0	0	0	0	0	0	0	0	0	0	0	0	0	0	0	0	0	0	0	0	0	0	0	1	0	2	0	0	2	0	0	0	1	1	4.02	27.36	22.96	6.06	10.18	7.08	31.85	3.01	10.18	14.37	14.37	20.78
C14B1.6	0	0	0	0	0	0	0	0	0	0	0	0	0	0	0	0	0	0	0	0	0	0	0	0	1	0	0	0	0	1	1	1	0	0	0	0	0	4.02	8.11	6.06	0	1	7.08	6.06	3.01	2	4.02	6.06	2
C14B1.8	0	0	0	0	0	0	0	0	0	0	0	0	0	0	0	0	0	0	0	0	0	0	0	1	0	1	3.01	0	3.01	0	0	2	1	0	1	0	2	11.22	55.52	45.79	10.18	11.22	10.18	50.61	1	32.98	34.12	31.85	20.78
C14B1.9	0	0	0	0	1	1	1	1	6.06	0	0	1	0	0	0	0	0	0	0	0	0	0	0	0	0	3.01	2	1	1	0	0	3.01	6.06	2	3.01	1	12.27	76.18	290.88	215.82	38.72	72.18	31.85	287.78	37.56	104.6	97.19	50.61	82.99
C14B4.2	0	0	0	0	0	0	0	0	1	0	0	1	0	0	0	0	0	0	0	0	0	0	0	0	1	5.04	2	2	6.06	1	1	3.01	3.01	2	1	0	1	0	16.49	15.43	1	1	1	11.22	3.01	2	4.02	11.22	12.27
C14B9.1	0	2	0	1	1	1	1	0	6.06	1	0	2	0	0	0	0	0	1	0	0	2	1	8.11	5.04	73.5	1136.1	76.18	16.49	1062.59	85.77	2	5.04	12.27	6.06	7.08	5.04	13.32	27.36	68.23	41.05	12.27	14.37	15.43	74.84	14.37	42.23	36.41	31.85	34.12
C14B9.10	0	0	0	0	0	0	0	0	2	0	0	0	0	0	0	0	0	0	0	0	1	0	8.11	2	2	54.28	26.26	2	66.93	4.02	3.01	74.84	19.7	4.02	20.78	1	20.78	22.96	106.1	107.62	9.14	30.72	21.87	202.25	19.7	120.09	120.09	109.15	175.11
C14B9.2	1	0	0	0	0	0	0	0	3.01	0	0	0	0	0	0	0	0	0	0	0	0	0	0	0	1	3.01	3.01	0	9.14	0	1	28.48	5.04	3.01	4.02	1	2	2	13.32	6.06	0	4.02	2	14.37	2	2	17.56	9.14	15.43
C14B9.3	0	0	0	0	0	0	0	0	0	0	0	0	0	0	0	0	0	0	0	0	0	0	1	0	0	1	0	0	2	0	0	1	1	0	0	0	0	0	2	0	0	0	0	1	0	0	3.01	2	5.04
C14B9.4	0	2	1	3.01	1	0	1	0	24.05	1	0	3.01	1	0	1	0	0	0	3.01	1	8.11	0	1	1	3.01	8.11	13.32	3.01	11.22	9.14	6.06	13.32	32.98	15.43	22.96	17.56	27.36	141.74	515.81	501.2	64.35	92.85	74.84	627.03	64.35	272.83	300.4	193.59	255.98
C14B9.6	0	0	0	0	0	0	0	0	0	0	0	0	0	0	0	0	0	0	0	0	0	1	0	0	0	5.04	5.04	0	29.59	0	2	6.06	4.02	0	1	2	4.02	12.27	38.72	25.15	5.04	4.02	3.01	30.72	3.01	7.08	18.63	21.87	15.43
C14B9.7	1	5.04	3.01	1	3.01	4.02	9.14	8.11	55.52	3.01	0	22.96	3.01	2	4.02	1	1	1	0	1	15.43	2	15.43	6.06	10.18	126.55	118.49	13.32	264.27	34.12	27.36	574.71	269.95	94.29	213.51	63.07	407.25	627.03	1416.79	1136.1	206.69	327.68	313.67	1136.1	179.1	1062.59	1005.58	1136.1	3181.72
C14B9.8	0	0	0	0	0	0	0	0	0	0	0	0	0	0	0	0	0	1	0	0	0	0	0	0	1	3.01	0	0	2	0	1	2	0	1	0	0	2	5.04	7.08	9.14	8.11	6.06	5.04	8.11	8.11	9.14	6.06	6.06	12.27
C14C10.1	0	0	0	0	0	0	0	0	0	0	0	0	0	0	0	0	0	0	0	0	0	0	0	0	0	1	0	0	3.01	0	0	0	0	1	0	0	0	1	3.01	1	2	0	0	5.04	13.32	113.78	1	4.02	3.01
C14C10.2	0	0	0	0	0	0	0	0	0	0	0	1	0	0	0	0	0	0	0	0	0	0	0	0	0	0	0	0	0	0	0	1	0	0	0	0	0	0	16.49	10.18	2	5.04	1	25.15	4.02	5.04	7.08	8.11	14.37
C14C10.3	0	0	0	0	0	0	0	0	1	0	0	0	0	0	1	0	0	0	0	0	0	1	0	0	2	8.11	6.06	1	22.96	3.01	0	17.56	11.22	5.04	2	1	8.11	25.15	78.88	70.85	11.22	25.15	17.56	145.24	9.14	77.53	65.64	51.83	70.85
C14C10.4	0	0	0	0	0	0	0	1	1	0	0	0	0	0	0	0	0	0	0	0	0	0	0	0	0	3.01	5.04	0	6.06	0	0	9.14	4.02	0	2	0	3.01	5.04	50.61	38.72	10.18	12.27	13.32	72.18	10.18	34.12	34.12	28.48	34.12
C14C10.5	7.08	5.04	7.08	14.37	1	6.06	10.18	2	121.69	3.01	4.02	38.72	8.11	2	2	3.01	2	2	6.06	4.02	34.12	0	8.11	7.08	22.96	84.38	82.99	21.87	128.2	35.26	31.85	134.88	129.85	69.54	72.18	44.59	161.61	211.22	885.49	515.81	138.28	134.88	161.61	547.79	115.34	433.08	494.2	417.27	501.2
C14C10.6	0	0	0	0	0	0	0	0	0	0	0	0	0	0	0	0	0	0	0	0	0	0	0	0	0	2	0	0	1	0	0	0	0	0	1	1	1	0	7.08	8.11	2	8.11	9.14	13.32	2	2	0	1	4.02
C14C10.7	0	0	0	0	0	0	0	0	0	0	0	0	0	0	0	0	0	0	0	0	0	0	0	0	0	4.02	2	0	6.06	0	0	0	0	0	0	0	0	0	0	0	0	0	0	0	0	0	0	0	0
C14C11.1	0	0	0	0	0	0	0	0	0	0	0	0	0	0	0	0	0	0	0	0	0	0	0	0	0	0	0	0	0	0	0	0	0	0	0	0	0	0	0	0	0	0	0	1	0	13.32	0	1	1
C14C11.2	0	0	0	0	0	0	0	0	0	0	0	0	0	0	0	0	0	0	0	0	0	0	0	0	0	0	0	0	0	0	0	0	0	0	1	1	0	0	2	1	1	0	0	0	1	0	1	0	0
C14C11.3	0	0	0	0	0	0	0	0	0	0	0	0	0	0	0	0	0	0	0	0	0	0	0	0	0	0	0	0	4.02	0	0	11.22	2	2	1	0	3.01	2	3.01	3.01	1	0	0	7.08	3.01	2	11.22	7.08	7.08
C14C11.4	0	0	0	0	0	0	0	0	1	0	0	0	0	0	0	0	0	0	0	0	0	0	0	0	0	0	0	0	0	0	0	7.08	3.01	0	0	0	1	1	6.06	3.01	0	1	0	6.06	1	4.02	11.22	4.02	3.01
C14C11.5	0	0	0	0	0	0	0	0	0	0	0	0	0	0	0	0	0	0	0	0	0	0	0	0	0	0	2	0	1	0	0	0	0	0	0	0	0	0	0	0	0	0	0	0	0	0	0	0	0
C14C11.6	0	0	0	0	0	0	0	0	0	0	0	0	0	0	0	0	1	0	0	0	0	0	0	0	0	0	0	0	3.01	0	0	5.04	2	2	0	1	4.02	16.49	53.05	51.83	11.22	26.26	28.48	72.18	17.56	48.18	43.41	35.26	46.98
C14C11.7	0	0	0	0	0	1	0	0	2	0	0	0	0	0	0	0	0	0	0	0	0	0	0	0	1	2	0	0	6.06	0	0	4.02	2	2	1	5.04	4.02	25.15	116.91	121.69	19.7	25.15	27.36	157.88	17.56	50.61	36.41	27.36	32.98
C14C11.8	0	0	0	0	0	0	0	0	0	0	0	0	0	0	0	0	0	0	0	0	0	0	0	0	0	0	0	0	2	0	0	0	0	0	0	0	0	0	0	1	0	0	1	1	1	0	1	0	1
C14C6.13	0	0	0	0	0	0	0	0	0	0	0	0	0	0	0	0	0	0	0	0	0	0	0	0	0	0	0	0	0	0	0	0	0	0	0	0	0	1	0	0	0	0	0	0	0	0	0	0	0
C14C6.2	0	0	0	0	0	0	0	0	1	0	0	0	0	0	0	0	0	0	0	0	0	0	0	0	0	0	0	0	1	0	0	77.53	14.37	1	0	0	0	0	1	1	0	1	0	1	0	3.01	1	0	0
C14C6.5	0	0	0	0	0	0	0	0	0	0	0	0	0	0	0	0	0	0	0	0	0	0	0	0	0	0	0	0	0	0	2	39.88	15.43	2	1	0	0	0	4.02	3.01	0	0	0	1	0	1	1	3.01	1
C14C6.7	0	0	0	0	0	0	0	0	0	0	0	0	0	0	0	0	0	0	0	0	0	0	0	0	0	0	0	0	0	0	0	0	0	0	0	0	0	0	0	0	0	0	0	0	0	0	0	0	0
C14C6.8	0	0	0	0	0	0	0	0	0	0	0	0	0	0	0	0	0	0	0	0	0	0	0	0	0	0	0	0	0	0	0	0	0	0	0	0	0	0	1	0	0	0	0	0	0	0	0	0	0
C14E2.2	0	0	0	0	0	0	0	0	0	0	0	0	0	0	0	0	0	0	0	0	0	0	0	0	0	0	0	0	0	0	0	0	0	0	0	0	0	0	0	1	0	0	0	0	0	0	0	0	0
C14E2.4	0	0	0	0	0	0	0	0	0	0	0	0	0	0	0	0	0	0	0	0	0	0	0	0	0	0	0	0	0	0	0	0	0	0	0	0	0	0	0	0	0	0	0	0	0	0	0	0	0
C14E2.6	0	0	0	0	0	0	0	0	0	0	0	0	0	0	0	0	0	0	0	0	0	0	0	0	0	0	0	0	0	0	0	0	0	0	0	0	0	0	0	0	0	0	0	0	0	0	0	0	0
C14F11.1	0	0	0	0	0	0	0	0	2	0	0	1	0	0	0	0	0	0	0	0	0	0	14.37	2	3.01	73.5	35.26	1	51.83	4.02	0	48.18	10.18	10.18	7.08	2	9.14	30.72	103.1	88.58	10.18	7.08	6.06	98.65	9.14	25.15	68.23	48.18	66.93
C14F11.2	0	0	0	0	0	0	0	0	2	0	0	0	0	0	0	0	0	0	0	0	0	0	2	1	0	0	3.01	1	14.37	1	0	2	0	0	1	0	0	0	6.06	2	0	0	0	4.02	0	3.01	2	12.27	11.22
C14F11.3	0	0	0	0	0	0	0	0	0	0	0	0	0	0	0	0	0	0	0	0	0	0	1	0	0	4.02	0	0	8.11	0	0	3.01	0	0	0	0	0	0	0	0	1	0	0	1	0	1	1	1	0
C14F11.4	0	0	0	0	0	0	0	0	1	0	0	1	0	0	0	0	0	0	0	0	0	0	0	1	0	0	1	0	0	0	0	2	0	0	1	0	0	4.02	7.08	3.01	2	0	1	6.06	2	15.43	253.28	103.1	6.06
C14F11.5	1	0	0	0	0	0	0	0	2	0	0	0	0	0	0	0	0	0	0	0	0	0	11.22	1	2	15.43	8.11	0	13.32	3.01	0	7.08	5.04	1	1	2	2	1	9.14	5.04	1	0	3.01	15.43	4.02	11.22	123.3	141.74	206.69
C14F11.7	0	0	0	0	0	0	0	0	0	0	0	0	0	0	0	0	0	0	0	0	0	0	0	0	0	0	0	0	2	0	0	0	0	0	1	0	0	0	0	0	0	0	0	0	0	0	0	0	0
C14F5.1	0	0	0	0	0	0	0	0	0	0	0	0	0	0	0	0	0	0	0	0	0	0	2	0	0	6.06	8.11	0	11.22	0	0	11.22	1	1	0	1	1	5.04	31.85	17.56	0	5.04	3.01	29.59	4.02	1	12.27	7.08	15.43
C14F5.2	0	0	0	0	0	0	0	0	0	0	0	0	0	0	0	0	0	0	0	0	0	0	0	0	0	0	0	0	5.04	0	0	1	0	0	0	0	0	0	0	2	1	0	0	2	0	1	7.08	0	2
C14F5.3	0	0	0	0	0	1	1	0	2	0	0	1	1	0	0	0	0	0	0	0	0	0	5.04	3.01	10.18	74.84	48.18	10.18	242.74	64.35	5.04	61.8	20.78	18.63	20.78	9.14	20.78	11.22	31.85	46.98	3.01	7.08	15.43	36.41	17.56	24.05	61.8	41.05	29.59
C14F5.4	0	0	0	0	0	0	0	0	1	0	0	0	0	0	0	0	0	0	0	0	0	0	0	0	0	1	3.01	0	7.08	0	0	5.04	0	1	0	0	3.01	1	3.01	2	2	2	0	6.06	0	1	4.02	4.02	11.22
C14F5.5	0	0	1	0	0	0	0	0	3.01	1	0	1	0	0	0	0	0	0	0	0	1	0	0	0	1	10.18	3.01	1	11.22	1	0	21.87	8.11	1	5.04	0	8.11	16.49	68.23	53.05	6.06	6.06	13.32	120.09	4.02	22.96	16.49	25.15	38.72
C14H10.1	0	0	0	0	0	0	0	0	0	0	0	0	0	0	0	0	0	0	0	0	0	0	4.02	1	0	22.96	28.48	2	58.01	3.01	0	31.85	7.08	0	7.08	0	12.27	2	19.7	24.05	1	1	6.06	66.93	5.04	10.18	87.17	39.88	28.48
C14H10.2	0	0	0	0	0	0	0	0	0	0	0	0	0	0	0	0	0	0	0	0	0	0	0	0	0	6.06	3.01	0	6.06	1	0	7.08	2	1	1	2	3.01	2	8.11	10.18	0	0	2	13.32	2	3.01	10.18	7.08	20.78
C14H10.3	0	0	0	0	0	0	0	0	1	0	0	0	0	0	0	0	0	0	0	0	0	0	1	0	0	7.08	2	0	9.14	0	0	9.14	4.02	1	1	1	4.02	2	5.04	9.14	1	0	0	5.04	1	2	69.54	18.63	22.96
C14H10.4	0	0	0	0	0	0	0	0	0	0	0	0	0	0	0	0	0	0	0	0	0	0	0	0	1	0	0	0	0	0	0	0	0	0	0	0	0	0	0	0	0	0	0	0	0	0	0	0	0
C15A11.2	0	0	0	0	0	0	0	0	0	0	0	0	0	0	0	0	0	0	0	0	0	0	0	0	0	1	0	0	0	0	0	0	0	0	0	0	0	2	0	1	0	2	0	1	8.11	9.14	0	0	0
C15A11.3	0	0	0	0	0	0	0	0	0	0	0	0	0	0	0	0	0	0	0	0	0	0	0	0	0	1	3.01	0	12.27	1	0	3.01	0	0	0	0	0	0	0	0	0	0	0	1	0	0	0	0	1
C15A11.4	0	0	0	0	0	0	0	0	0	0	0	0	0	0	0	0	0	0	0	0	0	0	0	0	0	0	0	0	0	0	0	0	0	0	0	0	0	1	0	0	0	0	0	0	1	0	0	1	9.14
C15A11.7	0	0	0	0	0	0	0	0	0	0	0	0	0	0	0	0	0	0	0	0	0	0	0	0	0	3.01	6.06	0	7.08	2	0	13.32	3.01	0	0	0	5.04	2	5.04	1	0	2	1	11.22	0	2	5.04	6.06	8.11
C15A7.1	0	0	0	0	0	0	0	0	0	0	0	0	0	0	0	0	0	0	0	0	0	0	0	0	0	0	0	0	0	0	0	0	0	0	0	0	0	0	0	0	1	0	0	0	0	0	0	0	0
C15A7.2	0	0	0	0	0	0	0	0	0	0	0	0	0	0	0	0	0	0	0	0	0	0	0	0	0	0	0	0	4.02	0	0	0	0	0	0	0	0	0	0	0	0	0	0	0	0	0	0	0	0
C15A7.4	0	0	0	0	0	0	0	0	0	0	0	0	0	0	0	0	0	0	0	0	0	0	0	0	0	0	0	0	0	0	0	0	0	0	0	0	0	0	0	0	0	0	0	0	1	0	0	0	0
C15B12.1	0	0	0	0	0	0	0	0	0	0	0	0	0	0	0	0	0	0	0	0	0	0	0	0	0	0	0	0	0	0	0	3.01	2	0	0	0	1	1	1	2	0	1	1	1	0	0	2	1	1
C15B12.2	0	0	0	0	0	0	0	0	0	0	0	0	0	0	0	0	0	0	0	0	0	0	0	0	0	0	0	0	0	0	0	0	0	0	0	0	0	0	0	0	0	0	0	1	0	0	0	0	0
C15B12.4	0	0	0	0	0	0	0	0	0	0	0	0	0	0	0	0	0	0	0	0	0	0	0	0	0	1	1	0	41.05	1	0	3.01	0	0	0	0	0	0	0	0	0	0	0	1	0	0	0	0	0
C15B12.5	0	0	0	0	0	0	0	0	0	0	0	0	0	0	0	0	0	0	0	0	0	0	0	0	0	0	0	0	9.14	0	0	0	0	0	0	0	0	0	0	0	0	1	0	0	0	0	0	1	0
C15B12.6	0	0	0	0	0	0	0	0	1	0	0	0	0	0	0	0	0	0	0	0	0	0	0	0	0	1	0	0	2	0	0	1	0	0	0	0	1	0	2	2	1	0	0	2	0	1	2	1	3.01
C15B12.7	0	0	0	0	0	1	0	0	1	0	0	0	0	0	0	0	0	1	0	0	0	0	0	1	0	4.02	2	0	6.06	2	0	12.27	8.11	1	2	0	9.14	8.11	28.48	17.56	4.02	4.02	5.04	31.85	6.06	8.11	27.36	22.96	27.36
C15B12.8	0	0	0	0	0	0	0	0	0	0	0	0	0	0	0	0	0	0	0	0	0	0	1	0	0	1	0	0	2	0	0	3.01	1	0	0	0	1	0	4.02	1	0	0	0	0	0	0	4.02	1	4.02
C15C6.1	0	0	0	0	0	0	0	0	0	0	0	0	0	0	0	0	0	0	0	0	0	0	0	0	0	0	1	0	0	0	0	0	0	0	0	0	0	0	0	0	0	0	0	1	0	0	0	2	10.18
C15C6.2	0	0	0	0	0	0	2	0	1	0	0	0	0	0	0	0	0	0	0	0	1	0	0	0	0	0	0	0	0	0	1	2	0	0	0	0	1	1	1	1	0	1	0	4.02	15.43	126.55	3.01	0	1
C15C6.3	0	0	0	0	0	0	0	0	0	0	0	0	0	0	0	0	0	0	0	0	0	0	0	1	1	6.06	3.01	1	2	0	1	1	3.01	2	0	0	5.04	18.63	32.98	21.87	4.02	14.37	14.37	19.7	9.14	8.11	19.7	13.32	21.87
C15C6.4	0	0	0	0	0	0	0	0	0	0	0	0	0	0	0	0	0	0	0	0	0	0	0	0	0	0	1	0	3.01	1	2	3.01	0	1	2	0	2	21.87	54.28	44.59	9.14	17.56	8.11	61.8	5.04	29.59	21.87	22.96	19.7
C15C7.2	0	0	0	0	0	0	0	0	1	0	0	1	0	0	1	0	0	0	0	0	0	0	0	0	0	3.01	4.02	1	5.04	1	1	9.14	1	1	1	2	8.11	8.11	15.43	9.14	2	2	2	11.22	3.01	7.08	11.22	12.27	7.08
C15C7.4	0	0	0	0	0	0	0	0	0	0	0	0	0	0	0	0	0	0	0	0	1	0	0	0	0	3.01	1	0	68.23	0	0	0	0	0	0	2	0	0	1	1	0	0	0	0	0	0	0	0	2
C15C7.5	1	0	1	0	0	0	1	0	2	0	0	0	0	0	0	0	0	0	1	0	0	0	0	0	0	10.18	4.02	0	19.7	5.04	4.02	31.85	11.22	5.04	9.14	2	13.32	17.56	42.23	44.59	8.11	8.11	2	65.64	5.04	22.96	66.93	66.93	61.8
C15C7.6	0	0	0	0	0	0	0	0	0	0	0	0	0	0	0	0	0	0	0	0	0	0	0	0	0	1	0	0	0	0	0	0	0	0	0	0	0	0	4.02	2	0	0	0	1	0	0	1	2	1
C15C7.7	0	0	0	0	0	0	0	0	0	0	0	0	0	0	0	0	0	0	0	0	0	0	0	0	0	4.02	2	0	4.02	0	1	14.37	2	0	3.01	0	5.04	3.01	26.26	22.96	1	0	2	35.26	4.02	5.04	18.63	16.49	11.22
C15C8.1	0	0	0	0	0	0	0	0	0	0	0	0	0	0	0	0	0	0	0	0	0	0	0	0	0	0	0	1	131.52	2	1	0	0	0	0	0	0	1	1	0	0	0	0	1	0	1	0	2	3.01
C15C8.2	0	0	0	0	0	0	0	0	0	0	0	0	0	0	0	0	0	0	0	0	0	0	0	0	0	0	0	0	0	0	0	0	0	0	1	0	0	0	0	0	0	0	0	0	0	0	0	0	0
C15C8.3	0	0	0	0	0	0	1	0	1	0	0	0	0	0	0	0	0	0	0	0	1	1	1	0	0	4.02	2	0	3.01	2	2	294.01	104.6	30.72	36.41	7.08	41.05	13.32	169.24	74.84	12.27	26.26	10.18	240.17	25.15	46.98	350.24	204.46	200.06
C15C8.4	0	0	0	0	0	1	0	0	3.01	0	0	0	0	0	0	0	0	0	0	0	0	0	0	2	0	2	1	2	5.04	0	0	6.06	2	2	2	0	10.18	22.96	69.54	54.28	8.11	13.32	18.63	97.19	11.22	27.36	27.36	21.87	36.41
C15C8.5	0	0	0	0	0	0	0	0	0	0	0	0	0	0	0	0	0	0	0	0	0	0	0	0	0	0	0	0	8.11	0	0	1	0	0	0	0	0	0	0	0	1	0	0	0	0	0	0	0	0
C15C8.6	0	0	0	0	0	0	0	0	0	0	0	0	0	0	0	0	0	0	0	0	0	0	0	0	0	0	0	0	0	0	0	0	0	0	0	0	0	0	0	0	0	0	0	0	0	0	0	0	0
C15C8.7	1	2	1	0	0	0	1	0	5.04	0	0	5.04	1	0	0	1	0	1	1	0	4.02	0	2	1	2	8.11	9.14	1	18.63	5.04	7.08	49.39	21.87	7.08	4.02	9.14	14.37	53.05	175.11	150.58	28.48	49.39	42.23	183.16	32.98	104.6	103.1	85.77	106.1
C15F1.1	0	0	0	0	0	0	0	0	0	0	0	0	0	0	0	0	0	0	0	0	0	0	0	0	1	12.27	20.78	1	18.63	3.01	1	8.11	3.01	0	1	5.04	6.06	1	8.11	8.11	1	2	2	7.08	2	2	18.63	9.14	11.22
C15F1.2	0	0	0	0	0	0	0	0	0	0	0	0	0	0	0	0	0	0	0	0	0	0	0	0	0	0	0	0	0	0	0	0	0	0	0	0	0	0	1	0	0	0	0	0	0	0	0	0	0
C15F1.3	0	0	0	0	0	1	0	0	2	0	1	1	0	0	0	0	0	0	0	0	0	0	0	1	1	1	1	1	13.32	1	0	3.01	1	6.06	2	1	5.04	25.15	115.34	80.24	10.18	26.26	14.37	98.65	9.14	18.63	24.05	21.87	25.15
C15F1.4	0	0	0	0	0	0	0	0	0	0	0	1	0	0	0	0	0	0	0	0	0	0	0	0	0	2	0	0	2	1	0	4.02	1	1	0	0	4.02	3.01	32.98	28.48	3.01	10.18	4.02	28.48	2	13.32	19.7	13.32	14.37
C15F1.5	0	0	0	0	0	0	0	0	0	0	0	0	0	0	0	0	0	0	0	0	0	0	0	0	0	0	0	0	0	0	0	0	0	0	0	1	0	1	4.02	2	0	1	0	1	1	10.18	1	2	0
C15F1.6	1	0	1	0	0	0	0	0	6.06	0	0	5.04	0	0	1	0	0	0	0	0	1	0	1	1	2	10.18	11.22	1	44.59	3.01	4.02	131.52	54.28	6.06	19.7	7.08	44.59	43.41	287.78	204.46	15.43	25.15	25.15	397.61	18.63	141.74	306.95	290.88	247.95
C15F1.7	0	1	0	0	0	0	2	3.01	16.49	0	0	3.01	0	0	2	1	0	0	0	0	3.01	0	5.04	2	10.18	74.84	66.93	7.08	171.18	8.11	7.08	202.25	58.01	9.14	34.12	9.14	69.54	88.58	346.34	324.1	28.48	54.28	36.41	461.82	39.88	175.11	358.22	281.7	317.1
C15F1.8	0	0	0	0	0	0	0	0	0	0	0	0	0	0	0	0	0	0	0	0	0	0	0	0	0	0	0	0	0	0	0	0	0	0	0	0	3.01	2	8.11	2	5.04	1	1	5.04	1	2	2	4.02	2
C15H11.1	0	0	0	0	0	0	0	0	1	0	0	1	0	0	0	0	0	0	0	0	0	0	0	0	0	0	0	0	1	0	0	0	1	1	0	0	1	3.01	2	1	0	0	0	1	2	36.41	2	1	4.02
C15H11.10	0	0	0	0	0	0	0	0	0	0	0	0	0	0	0	0	0	0	0	0	0	0	0	0	0	0	0	0	0	0	0	0	0	0	0	0	0	0	0	0	0	0	0	0	0	0	0	0	0
C15H11.11	0	0	0	0	0	0	0	0	0	0	0	0	0	0	0	0	0	0	0	0	1	0	0	0	0	0	0	0	1	0	0	0	0	0	0	0	0	0	0	1	0	0	1	0	0	0	1	2	0
C15H11.13	0	0	0	0	0	0	0	0	0	0	0	0	0	0	0	0	0	0	0	0	0	0	0	0	0	0	0	0	0	0	0	0	0	0	0	0	0	0	0	0	0	0	0	0	1	2	0	0	0
C15H11.2	0	0	0	0	0	0	0	0	0	0	0	0	0	0	0	0	0	0	0	0	0	0	0	0	0	0	0	0	2	0	0	0	0	0	0	0	1	0	1	1	1	0	0	0	0	0	0	0	0
C15H11.3	1	2	0	1	0	2	0	1	20.78	0	1	7.08	1	0	0	0	1	0	0	0	1	2	0	2	9.14	11.22	14.37	4.02	22.96	8.11	2	24.05	13.32	18.63	10.18	4.02	31.85	39.88	148.79	126.55	28.48	44.59	44.59	167.31	31.85	98.65	115.34	95.73	133.19
C15H11.4	1	1	1	2	1	2	2	3.01	34.12	0	0	11.22	0	2	1	1	0	0	1	0	3.01	0	5.04	2	5.04	29.59	14.37	4.02	59.27	19.7	11.22	94.29	35.26	13.32	31.85	18.63	51.83	115.34	556.45	407.25	54.28	85.77	85.77	531.3	68.23	237.63	317.1	191.47	290.88
C15H11.5	0	0	0	0	0	0	0	0	0	0	0	0	0	0	0	0	0	0	0	0	0	0	0	0	0	0	1	0	1	0	0	0	0	0	0	0	1	6.06	24.05	51.83	5.04	18.63	6.06	35.26	4.02	34.12	22.96	25.15	43.41
C15H11.6	0	0	0	0	0	0	0	0	0	0	0	0	0	0	0	0	0	0	0	0	0	0	0	0	0	0	0	0	2	0	0	0	0	0	0	0	1	5.04	61.8	42.23	10.18	10.18	15.43	72.18	4.02	21.87	27.36	12.27	19.7
C15H11.8	0	0	0	1	0	0	0	0	0	0	0	0	0	0	0	0	0	0	0	0	1	0	0	0	0	0	0	0	2	0	0	1	0	0	0	0	1	11.22	76.18	68.23	10.18	28.48	12.27	66.93	15.43	29.59	19.7	15.43	27.36
C15H11.9	0	0	0	0	0	0	1	0	4.02	0	0	1	0	0	0	0	0	0	0	1	0	0	0	0	0	3.01	5.04	2	6.06	0	0	16.49	8.11	6.06	2	5.04	5.04	27.36	138.28	85.77	17.56	36.41	32.98	232.62	31.85	154.2	175.11	120.09	131.52
C15H7.3	0	0	0	0	0	0	0	0	0	0	0	0	0	0	0	0	0	0	0	0	0	0	0	0	0	0	0	0	0	0	1	0	0	0	0	0	0	0	1	0	0	0	0	0	15.43	19.7	0	1	0
C15H7.4	0	0	0	0	0	0	0	0	0	0	0	0	0	0	0	0	0	0	0	0	0	0	0	0	0	0	0	0	0	0	0	0	0	0	0	0	0	0	0	0	0	0	0	0	1	3.01	0	1	0
C15H9.1	0	0	0	0	0	0	0	0	0	0	0	0	0	0	0	0	0	0	0	0	0	0	0	0	0	0	0	0	0	0	0	0	0	0	0	0	0	0	0	1	0	0	0	0	0	0	0	0	0
C15H9.11	0	0	0	0	0	0	0	0	0	0	0	0	0	0	0	0	0	0	0	0	0	0	0	0	0	0	0	0	0	18.63	0	0	0	0	0	0	0	0	0	0	0	0	0	0	1	0	0	0	0
C15H9.2	0	0	0	0	0	0	0	0	0	0	0	0	0	0	0	0	0	0	0	0	0	0	0	0	0	0	0	0	0	0	0	0	0	0	0	0	0	0	0	0	0	0	0	0	0	0	0	1	0
C15H9.3	0	0	0	0	0	0	0	0	0	0	0	0	0	0	0	0	0	0	0	0	0	0	0	0	0	0	0	0	0	0	0	0	0	0	0	0	0	0	0	0	0	1	0	1	0	0	0	0	1
C15H9.4	0	0	0	0	0	0	0	0	0	0	0	0	0	0	0	0	0	0	0	0	0	0	1	1	1	7.08	1	0	7.08	0	0	12.27	3.01	1	4.02	1	5.04	6.06	34.12	10.18	2	5.04	3.01	37.56	4.02	2	24.05	20.78	12.27
C15H9.5	0	0	0	0	0	0	0	0	0	0	0	0	1	0	0	0	0	0	0	0	0	0	0	0	0	2	1	0	7.08	0	0	11.22	1	0	1	0	2	1	11.22	6.06	2	1	2	13.32	4.02	6.06	16.49	3.01	9.14
C15H9.6	2	0	0	1	1	2	2	4.02	12.27	0	1	4.02	0	2	0	0	0	1	0	1	9.14	0	5.04	2	8.11	46.98	37.56	4.02	141.74	6.06	13.32	388.31	116.91	24.05	49.39	13.32	109.15	73.5	433.08	275.75	45.79	42.23	49.39	467.97	38.72	147.01	565.41	379.35	515.81
C15H9.7	0	0	0	0	0	0	0	0	0	0	0	1	0	0	0	0	0	0	0	0	0	0	0	0	0	1	11.22	0	28.48	4.02	1	26.26	10.18	0	11.22	3.01	25.15	4.02	29.59	44.59	3.01	5.04	8.11	76.18	2	18.63	89.99	42.23	56.76
C15H9.8	0	0	0	0	0	0	0	0	0	0	0	0	0	0	0	0	0	0	0	0	0	0	1	0	1	0	1	0	4.02	0	0	20.78	2	1	0	0	2	0	6.06	3.01	1	0	0	21.87	1	3.01	21.87	9.14	12.27
C15H9.9	0	0	0	0	0	1	0	1	2	0	1	1	0	0	0	0	0	0	0	0	3.01	0	0	1	1	87.17	11.22	1	177.1	7.08	3.01	133.19	65.64	4.02	12.27	8.11	27.36	12.27	129.85	106.1	15.43	14.37	24.05	253.28	17.56	110.68	161.61	101.61	131.52
C16A11.1	0	0	0	0	0	0	0	0	0	0	0	0	0	0	0	0	0	0	0	0	0	0	0	0	0	0	0	0	0	0	0	0	0	0	0	1	0	0	0	0	0	0	0	0	0	0	0	0	0
C16A11.2	0	0	0	0	0	0	0	0	1	0	1	2	0	0	0	0	0	1	0	0	0	0	0	0	0	1	3.01	1	11.22	4.02	2	8.11	6.06	2	2	0	5.04	41.05	145.24	88.58	27.36	32.98	21.87	118.49	19.7	51.83	60.53	43.41	48.18
C16A11.3	0	2	0	0	0	0	0	0	4.02	0	0	1	1	1	0	1	0	0	0	0	1	0	0	0	0	2	5.04	0	1	0	0	0	2	0	1	3.01	6.06	18.63	91.42	54.28	17.56	22.96	21.87	104.6	16.49	58.01	60.53	45.79	66.93
C16A11.4	0	1	0	0	0	0	2	0	6.06	0	0	2	0	0	0	1	1	0	0	0	3.01	0	0	0	0	2	3.01	0	4.02	3.01	1	3.01	2	2	3.01	6.06	7.08	26.26	109.15	77.53	13.32	24.05	26.26	211.22	18.63	95.73	120.09	95.73	154.2
C16A11.5	0	0	0	0	0	0	0	0	0	0	0	0	0	0	0	0	0	0	0	0	1	0	0	1	0	0	0	0	0	0	0	1	1	0	0	0	0	3.01	11.22	8.11	3.01	3.01	7.08	18.63	3.01	12.27	11.22	11.22	20.78
C16A11.6	0	0	0	0	0	0	0	0	0	0	0	1	0	0	0	0	0	0	0	0	0	0	0	0	1	0	0	0	0	0	0	1	0	0	0	0	3.01	5.04	58.01	55.52	3.01	10.18	7.08	77.53	6.06	35.26	26.26	24.05	27.36
C16A11.7	0	0	0	0	0	0	0	0	0	0	0	0	0	0	0	0	0	0	0	0	0	0	0	0	0	0	0	0	1	0	0	1	0	0	0	0	0	0	0	0	0	0	0	0	5.04	36.41	1	0	0
C16A11.9	0	0	0	0	0	0	0	0	0	0	0	0	0	0	0	0	0	0	0	0	0	0	0	0	0	0	0	0	0	0	0	0	0	0	0	0	0	2	13.32	7.08	2	2	1	9.14	1	3.01	4.02	4.02	14.37
C16A3.1	0	0	0	0	0	0	0	0	0	0	1	0	0	0	0	0	0	0	0	0	0	0	0	0	0	3.01	1	1	2	0	1	1	1	0	1	1	1	7.08	36.41	37.56	6.06	10.18	5.04	43.41	9.14	28.48	25.15	13.32	24.05
C16A3.10	0	0	0	0	0	0	0	1	1	0	0	1	1	0	1	0	0	0	0	0	0	0	2	0	2	16.49	15.43	2	85.77	3.01	2	103.1	28.48	6.06	18.63	6.06	34.12	14.37	145.24	98.65	13.32	17.56	15.43	237.63	17.56	101.61	213.51	163.49	179.1
C16A3.2	0	0	0	0	0	0	0	0	1	0	0	1	0	0	0	0	0	0	0	0	0	0	0	0	0	3.01	0	1	3.01	2	2	1	0	0	1	1	7.08	21.87	76.18	69.54	17.56	16.49	22.96	60.53	8.11	18.63	29.59	16.49	22.96
C16A3.3	0	0	0	0	0	0	0	1	6.06	0	1	5.04	1	0	0	0	0	0	1	0	3.01	0	0	0	1	7.08	5.04	2	14.37	4.02	4.02	15.43	8.11	6.06	11.22	6.06	18.63	35.26	181.12	116.91	37.56	70.85	53.05	213.51	51.83	175.11	171.18	167.31	222.88
C16A3.4	3.01	0	0	5.04	1	0	0	1	24.05	0	0	5.04	0	1	0	0	1	0	1	0	2	0	1	4.02	6.06	5.04	17.56	2	25.15	7.08	9.14	34.12	32.98	13.32	11.22	6.06	43.41	131.52	324.1	185.21	50.61	74.84	61.8	281.7	42.23	215.82	235.11	165.39	240.17
C16A3.5	1	0	0	0	0	0	0	0	4.02	0	0	1	0	0	0	0	0	0	0	0	2	0	5.04	0	1	48.18	31.85	0	61.8	1	2	84.38	20.78	6.06	9.14	4.02	17.56	22.96	116.91	98.65	9.14	15.43	15.43	169.24	9.14	94.29	126.55	98.65	143.48
C16A3.6	1	1	0	1	0	0	2	1	9.14	0	0	5.04	0	0	0	0	0	0	0	0	4.02	0	1	0	4.02	10.18	4.02	2	30.72	5.04	4.02	29.59	15.43	7.08	3.01	8.11	20.78	58.01	173.14	159.74	42.23	95.73	80.24	275.75	42.23	206.69	258.71	191.47	240.17
C16A3.7	0	0	0	0	0	0	0	0	6.06	0	0	0	1	0	0	0	0	0	0	0	0	0	0	0	0	7.08	3.01	0	10.18	3.01	0	3.01	4.02	1	1	1	8.11	30.72	109.15	101.61	28.48	37.56	32.98	82.99	28.48	63.07	49.39	53.05	80.24
C16A3.8	0	1	0	0	0	0	1	0	1	0	0	0	0	0	0	0	0	0	0	0	0	0	0	0	0	4.02	3.01	0	15.43	3.01	0	2	0	1	2	0	14.37	41.05	116.91	81.61	27.36	44.59	42.23	120.09	39.88	84.38	77.53	64.35	110.68
C16A3.9	1	2	1	2	1	2	1	3.01	15.43	2	0	16.49	2	2	2	4.02	0	0	0	1	6.06	1	8.11	6.06	14.37	73.5	77.53	10.18	159.74	20.78	19.7	303.65	159.74	69.54	202.25	44.59	240.17	422.43	1062.59	651.38	103.1	187.28	128.2	1062.59	109.15	828.48	638.92	828.48	1062.59
C16B8.1	0	0	0	0	0	0	0	0	1	0	0	0	0	0	0	0	0	0	0	0	0	0	0	0	0	1	1	0	8.11	0	1	7.08	3.01	1	1	1	1	0	3.01	6.06	0	1	0	7.08	1	0	4.02	2	10.18
C16B8.2	0	0	0	0	0	0	0	0	0	0	0	0	0	0	0	0	0	0	0	0	0	0	0	0	0	1	2	0	0	0	0	0	0	1	0	0	0	0	0	0	0	1	0	0	0	0	1	0	0
C16B8.3	1	0	0	0	0	0	0	0	5.04	0	0	1	1	0	1	0	0	0	0	0	5.04	0	1	1	0	4.02	2	2	7.08	0	3.01	294.01	104.6	13.32	39.88	9.14	36.41	10.18	107.62	77.53	2	7.08	14.37	154.2	13.32	66.93	290.88	211.22	200.06
C16B8.4	0	0	0	0	0	0	0	0	0	0	0	0	0	0	0	0	0	0	0	0	0	0	2	0	0	1	0	0	9.14	0	0	1	1	0	0	0	0	0	1	1	0	1	0	4.02	0	0	2	0	5.04
C16C10.1	0	0	0	1	0	0	0	0	2	0	0	0	0	0	0	0	0	0	0	0	0	0	1	0	1	4.02	3.01	0	6.06	1	1	5.04	8.11	3.01	4.02	1	11.22	37.56	118.49	110.68	19.7	17.56	27.36	109.15	11.22	39.88	34.12	37.56	31.85
C16C10.10	0	0	0	0	0	0	0	0	0	0	0	0	0	0	0	0	0	0	0	0	0	0	0	0	0	0	0	0	1	1	0	1	2	0	1	0	0	2	4.02	3.01	3.01	2	6.06	5.04	1	4.02	6.06	3.01	16.49
C16C10.11	6.06	4.02	4.02	1	4.02	4.02	11.22	4.02	95.73	1	2	28.48	1	3.01	4.02	0	3.01	3.01	4.02	1	13.32	1	7.08	9.14	29.59	237.63	148.79	18.63	422.43	50.61	43.41	474.28	264.27	85.77	143.48	59.27	258.71	264.27	885.49	615.67	128.2	152.38	204.46	855.4	150.58	594.37	742.51	678.3	804.13
C16C10.12	0	0	0	0	0	0	0	0	0	0	0	0	0	0	0	0	0	0	0	0	0	0	0	0	0	0	0	0	0	0	0	0	0	0	0	0	0	0	0	0	0	0	0	0	0	1	0	0	0
C16C10.13	0	0	0	0	0	0	0	0	0	0	0	0	0	0	0	0	0	0	0	0	0	0	0	0	0	0	0	0	0	0	0	0	0	0	0	0	0	0	0	0	0	0	0	0	2	2	0	0	0
C16C10.2	0	0	0	0	0	0	0	0	0	0	0	0	0	0	0	0	0	0	0	0	0	0	0	0	0	0	1	0	2	0	1	1	0	0	1	2	0	9.14	48.18	41.05	10.18	24.05	14.37	50.61	7.08	34.12	38.72	17.56	32.98
C16C10.3	3.01	1	3.01	2	1	2	3.01	1	48.18	0	0	10.18	2	1	1	0	1	2	1	1	7.08	0	2	3.01	5.04	25.15	20.78	9.14	31.85	16.49	13.32	38.72	60.53	15.43	27.36	10.18	61.8	211.22	742.51	523.43	109.15	140	152.38	494.2	113.78	206.69	232.62	165.39	250.6
C16C10.4	0	0	0	0	0	0	0	0	0	0	0	0	0	0	0	0	0	0	0	0	0	0	0	0	0	2	4.02	0	3.01	0	1	3.01	2	1	2	0	3.01	14.37	97.19	46.98	13.32	24.05	14.37	97.19	13.32	39.88	50.61	42.23	46.98
C16C10.5	0	0	0	0	0	0	1	0	3.01	0	0	1	0	0	0	0	0	0	0	0	1	0	1	0	0	4.02	4.02	0	13.32	0	1	17.56	7.08	3.01	1	2	13.32	27.36	76.18	74.84	10.18	12.27	20.78	95.73	17.56	36.41	63.07	39.88	45.79
C16C10.6	0	0	0	0	0	0	0	0	3.01	0	0	1	0	0	0	0	0	0	0	0	0	0	0	0	0	4.02	4.02	0	5.04	3.01	0	5.04	3.01	2	1	2	12.27	25.15	92.85	61.8	25.15	42.23	31.85	107.62	27.36	46.98	55.52	59.27	74.84
C16C10.7	0	0	0	0	0	0	0	0	3.01	0	0	0	0	0	0	0	0	0	0	0	2	0	0	0	1	8.11	7.08	3.01	24.05	1	1	20.78	12.27	3.01	3.01	6.06	10.18	31.85	128.2	95.73	16.49	20.78	31.85	177.1	20.78	60.53	94.29	45.79	59.27
C16C10.8	0	0	0	0	0	0	0	0	1	0	0	0	0	0	0	0	0	0	0	0	2	0	1	0	0	3.01	0	0	6.06	1	2	6.06	3.01	3.01	3.01	1	5.04	17.56	66.93	48.18	15.43	35.26	20.78	107.62	20.78	81.61	89.99	69.54	95.73
C16C10.9	0	0	0	0	0	0	0	0	0	0	0	0	0	0	0	0	0	0	0	0	0	0	0	0	0	0	0	0	0	0	0	0	0	0	0	0	0	0	0	0	0	0	0	0	0	0	0	0	0
C16C2.1	0	0	0	0	0	0	0	0	0	0	0	0	0	0	0	0	0	0	0	0	0	0	0	0	0	0	0	0	0	0	0	0	0	0	0	0	0	0	1	0	0	0	0	0	0	0	0	0	0
C16C2.2	0	0	0	0	0	0	0	0	0	0	0	0	0	0	0	0	0	0	0	0	0	0	1	1	2	10.18	7.08	2	31.85	2	0	6.06	2	3.01	3.01	2	7.08	8.11	11.22	6.06	5.04	2	0	10.18	5.04	7.08	11.22	17.56	11.22
C16C2.3	0	0	0	0	0	0	0	1	2	0	0	0	0	0	0	0	0	0	0	0	0	0	0	0	0	3.01	3.01	1	4.02	2	0	4.02	3.01	0	1	0	5.04	20.78	63.07	60.53	12.27	20.78	14.37	82.99	15.43	39.88	35.26	25.15	34.12
C16C2.4	0	0	0	0	0	0	0	0	4.02	0	0	0	0	0	0	0	0	0	0	0	0	0	1	0	1	5.04	2	0	16.49	1	0	10.18	6.06	0	2	3.01	13.32	29.59	121.69	115.34	18.63	26.26	24.05	140	10.18	58.01	61.8	39.88	55.52
C16C4.10	0	0	0	0	0	0	0	0	0	0	0	0	0	0	0	0	0	0	0	0	0	0	0	0	0	0	0	0	1	0	0	0	0	0	0	0	0	0	0	0	0	0	0	0	0	0	0	0	0
C16C4.11	0	0	0	0	0	0	0	0	0	0	0	0	0	0	0	0	0	0	0	0	0	0	0	0	0	0	0	0	0	0	0	0	0	0	0	0	0	0	0	0	0	0	0	0	0	0	0	0	1
C16C4.15	0	0	0	0	0	0	0	0	0	0	0	0	0	0	0	0	0	0	0	0	0	0	0	0	0	0	0	0	0	0	0	2	0	0	0	0	1	0	0	0	0	0	0	1	0	1	3.01	1	1
C16C4.16	0	0	0	0	0	0	0	0	0	0	0	0	0	0	0	0	0	0	0	0	0	0	0	0	0	0	0	0	0	0	0	0	0	0	0	1	0	0	0	0	0	0	0	0	0	0	0	0	0
C16C4.17	0	0	0	0	0	0	0	0	0	0	0	0	0	0	0	0	0	0	0	0	0	0	0	0	0	0	0	0	0	0	0	0	0	0	0	0	0	0	0	0	0	0	0	0	0	0	0	0	0
C16C4.4	0	0	0	0	0	0	0	0	0	0	0	0	0	0	0	0	0	0	0	0	0	0	0	0	0	0	0	0	0	0	0	42.23	16.49	5.04	1	0	2	0	8.11	3.01	0	3.01	0	13.32	4.02	0	11.22	6.06	9.14
C16C4.5	0	0	0	0	0	0	0	0	0	0	0	0	0	0	0	0	0	0	0	0	0	0	0	0	0	0	0	0	0	0	0	2	0	0	0	0	0	0	1	0	0	0	0	0	0	0	0	0	0
C16C4.8	0	0	0	0	0	0	0	0	0	0	0	0	0	0	0	0	0	0	0	0	0	0	0	0	0	1	0	0	0	0	0	0	0	0	0	0	0	0	1	0	0	0	0	0	0	0	0	0	0
C16C8.11	0	0	0	0	0	0	0	0	2	0	0	0	0	0	0	0	0	0	0	0	0	0	0	0	0	0	0	0	0	0	0	0	1	0	0	0	1	7.08	42.23	31.85	3.01	14.37	9.14	54.28	5.04	13.32	7.08	13.32	18.63
C16C8.12	0	0	0	0	0	0	0	0	0	0	0	0	0	0	0	0	0	0	0	0	0	0	0	0	0	0	0	0	0	0	0	1	0	0	0	0	2	7.08	17.56	28.48	2	3.01	4.02	27.36	1	17.56	6.06	5.04	5.04
C16C8.13	0	0	0	0	0	0	0	0	1	0	0	0	0	0	0	0	0	0	0	0	0	0	0	0	0	0	0	0	0	0	0	0	0	0	0	0	1	2	10.18	6.06	3.01	5.04	7.08	12.27	4.02	4.02	2	3.01	1
C16C8.14	0	0	0	0	0	0	0	0	0	0	0	0	0	0	0	0	0	0	0	0	0	0	0	0	0	0	0	0	0	0	0	0	0	0	0	0	0	1	6.06	4.02	0	0	1	13.32	2	5.04	6.06	6.06	5.04
C16C8.16	0	0	0	0	0	0	0	0	0	0	0	0	0	0	0	0	0	0	0	0	0	0	0	0	0	0	1	1	0	0	0	0	1	0	0	1	3.01	9.14	59.27	38.72	6.06	16.49	10.18	44.59	5.04	19.7	21.87	17.56	11.22
C16C8.18	0	0	0	0	0	0	0	0	0	0	0	0	0	0	0	0	0	0	0	0	0	0	0	0	0	0	0	0	0	0	0	0	0	0	0	0	0	0	0	0	0	0	0	0	3.01	12.27	0	0	0
C16C8.2	0	0	0	0	0	0	0	0	0	0	0	0	0	0	0	0	0	0	0	0	0	0	0	0	0	0	1	0	0	0	0	0	0	0	0	1	0	1	1	0	0	0	0	0	0	1	1	0	2
C16C8.4	0	0	0	0	0	0	2	0	2	0	0	1	1	0	0	0	1	0	0	0	0	0	0	0	0	2	0	1	2	2	1	3.01	2	3.01	1	2	6.06	25.15	76.18	70.85	8.11	20.78	21.87	94.29	17.56	30.72	28.48	29.59	30.72
C16C8.5	0	0	0	0	0	0	0	0	1	0	0	0	0	0	0	0	0	0	0	0	0	0	0	0	0	1	0	0	0	1	0	2	1	0	0	0	1	13.32	31.85	26.26	15.43	14.37	16.49	46.98	8.11	22.96	12.27	13.32	32.98
C16D2.1	0	0	0	0	0	0	0	0	0	0	0	0	0	0	0	0	0	0	0	0	0	0	0	0	0	1	0	0	0	0	0	0	0	0	0	0	0	0	0	0	0	0	0	0	0	13.32	0	0	0
C16D6.1	0	0	0	0	0	0	0	0	0	0	0	0	0	0	0	0	0	0	0	0	0	0	0	0	0	0	0	1	0	0	0	0	0	0	0	0	0	0	0	0	0	0	0	0	0	1	0	0	0
C16D6.2	0	0	0	0	0	0	1	0	0	0	0	0	0	0	0	0	0	0	0	0	0	0	0	0	0	1	0	0	4.02	0	0	0	1	0	0	0	0	1	5.04	3.01	0	1	0	0	1	0	0	0	1
C16D9.1	0	0	0	0	0	0	0	0	0	0	0	0	0	0	0	0	0	0	0	0	0	0	0	0	1	24.05	16.49	0	0	0	0	0	0	0	0	0	0	1	1	0	0	0	0	0	0	0	0	0	0
C16D9.2	0	0	0	0	0	0	0	0	0	0	0	0	1	0	0	0	0	0	0	0	0	0	0	0	0	1	3.01	0	2	0	0	0	0	0	1	0	0	0	1	1	0	1	1	4.02	0	4.02	3.01	5.04	2
C16D9.4	0	0	0	0	0	0	0	0	0	0	0	0	0	0	0	0	0	0	0	0	0	0	0	0	0	0	0	0	0	0	0	12.27	2	0	0	0	0	0	1	0	0	0	1	0	0	0	1	3.01	1
C16D9.5	0	0	0	0	0	0	0	0	0	0	0	0	0	0	0	0	0	0	0	0	0	0	0	0	0	0	1	2	0	0	0	0	0	0	0	0	0	0	0	0	0	0	0	2	1	3.01	0	0	0
C16D9.6	0	0	0	0	0	0	0	0	1	0	0	0	0	0	0	0	0	0	0	0	0	0	0	0	0	0	2	1	17.56	1	0	1	0	0	0	0	0	0	6.06	3.01	0	0	0	2	1	0	1	1	1
C16D9.8	0	0	0	0	0	0	0	0	0	0	0	0	0	0	0	0	0	0	0	0	0	0	0	0	0	0	0	0	0	0	0	0	0	0	0	0	0	0	0	0	0	0	0	0	0	0	0	0	0
C16D9.9	0	0	0	0	0	0	0	0	0	0	0	0	0	0	0	0	0	0	0	0	0	0	0	0	0	0	0	0	1	0	0	2	4.02	0	0	0	0	0	0	0	0	0	0	0	0	0	0	0	0
C16E9.1	0	0	0	0	0	0	0	0	0	0	0	0	0	0	0	0	0	0	0	0	0	0	0	0	0	4.02	4.02	0	3.01	0	0	3.01	0	0	0	0	1	1	0	2	0	0	0	2	0	0	1	2	1
C16E9.2	0	0	0	0	0	0	0	0	0	0	0	1	1	0	0	0	0	0	0	0	0	0	0	0	0	1	0	0	11.22	1	1	1	2	0	1	0	4.02	5.04	24.05	12.27	0	0	1	20.78	1	2	10.18	2	14.37
C16E9.4	0	0	0	0	0	0	0	0	0	0	0	0	0	0	0	0	0	0	0	0	0	0	0	0	0	19.7	9.14	0	24.05	1	0	6.06	5.04	0	2	1	0	1	6.06	2	2	0	0	5.04	1	2	8.11	1	4.02
C16H3.1	0	0	0	0	0	0	0	0	0	0	0	0	0	0	0	0	0	0	0	0	0	0	0	0	0	0	0	0	2	0	0	0	0	0	0	0	0	0	0	0	0	0	0	1	0	0	0	0	6.06
C16H3.2	0	0	1	4.02	0	0	8.11	0	36.41	1	2	12.27	3.01	1	0	2	1	1	2	1	5.04	1	1	4.02	6.06	19.7	22.96	9.14	24.05	17.56	15.43	547.79	247.95	51.83	154.2	35.26	185.21	100.13	417.27	287.78	54.28	55.52	68.23	417.27	73.5	261.48	508.4	523.43	594.37
C16H3.3	0	0	0	0	0	0	1	0	0	0	0	0	0	0	0	0	0	0	0	0	0	0	0	0	1	3.01	3.01	0	3.01	1	1	4.02	5.04	0	3.01	0	7.08	8.11	10.18	5.04	1	2	1	6.06	1	6.06	19.7	13.32	26.26
C17A2.5	0	0	0	0	0	0	0	0	0	0	0	0	0	0	0	0	0	0	0	0	0	0	0	0	0	0	0	0	0	0	0	0	0	0	0	1	0	0	0	0	0	0	0	0	0	0	0	0	0
C17A2.8	0	0	0	0	0	0	0	0	0	0	0	0	0	0	0	0	0	0	0	0	0	0	0	0	0	0	0	0	0	0	0	0	0	0	0	0	0	0	1	0	0	0	0	0	0	0	0	0	0
C17B7.1	0	0	0	0	0	0	0	0	0	0	0	0	0	0	0	0	0	0	0	0	0	0	0	0	0	0	0	0	0	0	0	0	0	0	0	0	0	0	0	0	0	0	0	0	0	0	0	0	0
C17B7.11	1	0	0	0	0	0	0	0	0	0	0	0	0	0	0	0	0	0	0	0	0	0	0	0	0	0	0	0	5.04	0	0	1	0	0	0	0	2	2	5.04	4.02	0	2	2	4.02	0	2	5.04	1	9.14
C17B7.2	0	0	0	0	0	0	0	0	0	0	0	0	0	0	0	0	0	0	0	0	0	0	0	0	0	1	3.01	0	1	0	0	2	0	0	0	0	0	0	2	0	0	0	1	0	0	2	0	0	0
C17B7.4	0	0	0	0	0	0	0	0	0	0	0	0	0	0	0	0	0	0	0	0	0	0	0	0	1	0	0	1	0	0	0	0	0	0	0	0	0	0	0	0	0	0	0	0	1	0	0	0	0
C17B7.5	0	0	0	0	0	0	0	0	0	0	0	0	0	0	0	0	0	0	0	0	0	0	0	0	0	0	0	0	0	0	0	0	0	0	0	0	0	0	0	0	0	0	0	0	0	0	0	0	1
C17C3.1	0	0	0	0	0	0	0	0	0	0	0	1	0	0	0	0	0	0	0	0	0	0	0	0	0	5.04	2	0	9.14	1	0	16.49	7.08	0	3.01	0	6.06	7.08	15.43	8.11	1	2	0	21.87	5.04	2	18.63	14.37	14.37
C17C3.11	0	0	0	0	0	0	0	0	0	0	0	0	0	0	0	0	0	0	0	0	0	0	0	0	0	0	0	0	0	0	0	0	0	0	0	0	0	0	0	0	0	0	0	0	0	3.01	0	0	0
C17C3.15	0	0	0	0	0	0	0	0	0	0	0	0	0	0	0	0	0	0	0	0	0	0	0	0	0	0	0	0	0	0	0	0	0	0	0	0	0	0	0	0	0	0	0	0	0	1	0	0	0
C17C3.18	0	0	0	0	0	0	0	0	0	0	0	2	0	1	0	0	0	0	0	0	0	0	0	2	0	6.06	9.14	2	24.05	1	0	9.14	13.32	1	4.02	2	7.08	3.01	21.87	15.43	1	4.02	2	31.85	3.01	9.14	19.7	13.32	22.96
C17C3.19	0	0	0	0	0	0	0	0	0	0	0	0	0	0	0	0	0	0	0	0	0	0	0	0	0	0	0	0	0	0	0	0	0	0	0	0	0	0	0	0	0	0	0	0	0	0	0	0	0
C17C3.4	0	0	0	0	0	0	0	0	0	0	0	0	0	0	0	0	0	0	0	0	0	0	0	0	0	0	1	0	0	0	0	0	0	0	0	0	0	0	0	0	0	0	0	0	0	0	0	0	0
C17C3.6	0	0	0	0	0	0	0	0	0	0	0	0	0	0	0	0	0	0	0	0	0	0	0	0	0	0	0	0	0	0	0	0	0	0	0	0	0	0	1	1	0	0	0	1	1	8.11	0	0	1
C17C3.8	0	0	0	0	0	0	0	0	0	0	0	0	0	0	0	0	0	0	0	0	0	0	0	0	0	0	0	0	0	0	0	0	0	0	0	0	0	0	1	0	0	0	0	1	0	1	0	0	0
C17C3.9	0	0	0	0	0	0	0	0	0	0	0	0	0	0	0	0	0	0	0	0	0	0	0	0	0	0	0	0	0	0	0	0	0	0	0	0	0	1	0	0	0	0	0	0	1	3.01	0	0	0
C17D12.1	0	0	0	0	0	0	1	0	7.08	0	1	1	0	0	0	0	0	0	0	0	2	0	0	1	0	4.02	7.08	4.02	22.96	8.11	2	16.49	7.08	0	9.14	3.01	15.43	36.41	110.68	53.05	17.56	16.49	16.49	154.2	14.37	56.76	69.54	55.52	74.84
C17D12.2	0	0	0	0	0	0	0	0	0	0	0	0	0	0	0	0	0	0	0	0	0	0	0	0	0	0	1	0	31.85	0	1	3.01	1	0	0	0	0	0	0	0	0	0	0	1	0	1	2	0	0
C17D12.5	0	0	0	0	0	0	0	0	0	0	0	0	0	0	0	0	0	0	0	0	0	0	0	0	0	0	0	0	0	0	0	1	0	1	0	0	0	0	0	0	0	0	0	1	2	17.56	1	0	1
C17D12.6	0	0	0	0	0	0	0	0	0	0	0	0	0	0	0	0	0	0	0	0	0	0	0	0	0	0	0	0	0	0	0	0	0	0	0	0	0	0	0	0	0	0	0	0	0	3.01	0	0	0
C17D12.7	0	0	0	1	0	1	0	0	1	0	0	0	0	0	0	0	0	0	0	0	0	0	0	0	0	2	3.01	0	2	0	0	0	0	1	1	2	6.06	26.26	94.29	82.99	15.43	29.59	27.36	53.05	10.18	24.05	28.48	25.15	28.48
C17E4.1	0	0	0	0	0	0	0	0	0	0	0	0	0	0	0	0	0	0	0	0	0	0	0	0	0	1	0	1	0	0	0	0	0	0	0	0	0	0	0	0	0	0	0	2	5.04	7.08	0	1	0
C17E4.10	1	0	0	2	0	0	0	0	10.18	0	0	5.04	1	0	1	0	0	0	0	0	2	0	1	0	1	11.22	10.18	4.02	24.05	3.01	4.02	17.56	10.18	5.04	3.01	3.01	22.96	58.01	152.38	143.48	37.56	45.79	59.27	175.11	50.61	81.61	91.42	68.23	92.85
C17E4.11	0	0	0	0	0	0	0	0	0	0	0	0	0	0	0	0	0	0	0	0	0	0	1	0	0	2	0	0	1	0	0	1	1	0	0	0	3.01	3.01	26.26	26.26	8.11	14.37	15.43	43.41	7.08	18.63	21.87	12.27	15.43
C17E4.2	0	0	0	0	0	0	0	0	3.01	1	0	0	1	0	0	0	0	0	1	0	0	0	0	2	1	1	4.02	0	2	0	2	1	0	2	2	2	5.04	18.63	44.59	27.36	11.22	3.01	9.14	45.79	10.18	4.02	7.08	7.08	11.22
C17E4.3	0	1	0	0	0	0	0	1	0	0	0	0	0	0	0	0	1	0	1	0	0	0	0	1	0	0	2	1	0	1	1	5.04	5.04	2	2	1	4.02	43.41	222.88	171.18	9.14	17.56	16.49	177.1	19.7	55.52	38.72	19.7	35.26
C17E4.4	0	0	0	0	0	0	0	0	0	0	0	0	0	0	0	0	0	0	0	0	0	0	0	0	0	0	0	0	0	0	0	0	1	0	1	0	1	13.32	21.87	18.63	7.08	17.56	8.11	25.15	11.22	14.37	11.22	9.14	6.06
C17E4.5	0	0	0	1	0	1	0	0	6.06	0	0	3.01	0	1	0	0	0	0	0	0	2	1	0	0	1	5.04	11.22	0	30.72	3.01	2	38.72	17.56	3.01	7.08	1	22.96	49.39	272.83	220.51	34.12	42.23	36.41	366.46	25.15	143.48	204.46	136.58	171.18
C17E4.6	0	1	0	1	0	0	1	0	6.06	0	2	1	0	0	0	1	1	0	0	0	0	0	1	1	2	5.04	9.14	3.01	22.96	6.06	4.02	11.22	10.18	5.04	5.04	5.04	20.78	60.53	225.28	175.11	39.88	77.53	53.05	232.62	44.59	112.22	136.58	74.84	126.55
C17E4.9	0	4.02	3.01	3.01	0	3.01	6.06	1	56.76	0	2	14.37	1	0	1	1	0	3.01	0	0	9.14	2	5.04	5.04	14.37	85.77	61.8	12.27	232.62	15.43	20.78	120.09	74.84	26.26	50.61	19.7	97.19	159.74	422.43	275.75	53.05	73.5	70.85	487.39	81.61	255.98	342.49	297.18	370.69
C17E7.12	0	0	0	0	0	0	0	0	1	0	0	0	0	0	0	0	0	0	0	0	0	0	0	0	0	1	0	0	2	0	1	0	0	0	0	0	8.11	29.59	68.23	39.88	8.11	14.37	3.01	81.61	5.04	3.01	2	2	4.02
C17E7.13	0	0	0	0	0	0	0	0	0	0	0	0	0	0	0	0	0	0	0	0	0	0	0	0	0	0	0	0	0	0	0	0	0	0	0	0	0	0	1	0	0	0	0	0	0	0	0	0	0
C17E7.3	0	0	0	0	0	0	0	0	0	0	0	0	0	0	0	0	0	0	0	0	0	0	0	0	0	0	0	0	0	0	0	0	0	0	0	0	0	0	0	1	0	0	0	0	0	0	0	0	0
C17E7.4	0	1	0	0	0	0	0	0	2	0	0	1	1	0	0	0	0	0	0	0	0	0	0	0	0	0	0	1	0	0	1	1	2	0	0	0	7.08	28.48	87.17	44.59	10.18	14.37	8.11	82.99	8.11	2	2	0	3.01
C17E7.5	0	0	0	0	0	0	0	0	0	0	0	0	0	0	0	0	0	0	0	0	0	0	0	0	0	0	0	0	0	0	0	0	0	0	0	0	0	0	0	0	0	0	0	0	0	0	1	0	0
C17E7.6	0	0	0	0	0	0	0	0	0	0	0	0	0	0	0	0	0	0	0	0	0	0	0	0	0	0	0	0	3.01	0	0	0	0	0	0	0	0	0	2	0	1	0	0	0	0	0	0	0	0
C17E7.8	0	0	0	0	0	0	0	0	0	0	0	0	0	0	0	0	0	0	0	0	0	0	0	0	0	0	0	0	4.02	0	0	0	0	0	0	0	0	0	0	0	0	0	0	0	0	0	0	0	0
C17E7.9	0	0	0	0	0	0	0	0	0	0	0	0	0	1	0	0	0	0	0	0	0	0	0	0	0	0	0	0	1	0	0	0	0	1	0	0	2	12.27	39.88	21.87	2	4.02	1	14.37	0	1	1	1	1
C17F3.1	1	0	0	0	0	0	1	0	6.06	0	0	2	0	0	0	0	0	0	0	0	0	0	1	0	1	2	3.01	0	2	1	2	1	6.06	2	2	3.01	5.04	10.18	11.22	9.14	4.02	3.01	3.01	15.43	42.23	297.18	18.63	13.32	8.11
C17F3.3	0	0	0	0	0	0	0	0	0	0	0	0	0	0	0	0	0	0	0	0	0	0	0	0	1	0	0	0	1	1	1	0	0	0	0	0	0	0	3.01	2	1	2	0	3.01	26.26	66.93	0	2	1
C17F4.1	0	0	0	0	0	0	0	0	0	0	0	0	0	0	0	0	0	0	0	0	0	0	0	0	0	0	0	0	0	0	0	0	0	0	0	0	0	0	0	0	0	0	0	0	0	0	0	0	0
C17F4.12	0	0	0	0	0	0	0	0	0	0	0	0	0	0	0	0	0	0	0	0	0	0	0	0	0	0	0	0	0	0	0	0	0	1	0	0	0	0	1	0	0	0	0	1	0	0	1	0	1
C17F4.2	0	0	0	0	0	0	0	0	0	0	0	0	0	0	0	0	0	0	0	0	0	0	0	0	0	0	0	0	0	0	0	0	0	0	0	0	0	0	0	1	0	1	0	0	0	0	0	0	3.01
C17F4.5	0	0	0	0	0	0	0	0	1	0	0	0	0	0	0	0	0	0	0	0	0	0	0	0	0	0	1	0	3.01	0	0	0	0	1	1	0	6.06	34.12	140	104.6	16.49	19.7	21.87	89.99	15.43	6.06	7.08	2	7.08
C17F4.6	0	0	0	0	0	0	0	0	0	0	0	0	0	0	0	0	0	0	0	0	0	0	0	0	0	0	0	0	1	0	0	0	0	0	0	0	0	0	1	0	0	0	0	2	0	0	0	0	1
C17F4.7	1	3.01	1	2	1	1	1	4.02	21.87	0	1	5.04	0	4.02	1	0	0	1	1	2	9.14	0	0	0	4.02	8.11	9.14	3.01	20.78	6.06	15.43	313.67	113.78	51.83	156.03	28.48	195.73	56.76	638.92	306.95	45.79	104.6	45.79	781.9	104.6	346.34	781.9	761.45	651.38
C17F4.8	0	0	0	0	0	0	0	0	0	0	0	0	0	0	0	0	0	0	0	0	0	0	0	0	0	0	0	0	0	0	0	0	0	0	0	0	0	2	0	0	0	0	0	0	0	0	0	0	0
C17G1.1	0	0	0	0	0	0	0	0	0	0	0	0	0	0	0	0	0	0	0	0	0	0	0	0	0	0	0	0	0	0	0	0	0	0	0	0	0	0	0	0	0	0	0	0	0	0	1	0	1
C17G1.2	0	0	0	0	0	0	0	0	0	0	0	0	0	0	0	0	0	0	0	0	0	0	0	2	0	0	0	0	1	0	1	0	0	1	1	0	2	3.01	22.96	18.63	2	7.08	5.04	63.07	6.06	17.56	3.01	0	0
C17G1.3	0	0	0	0	0	0	0	0	0	0	0	0	0	0	0	0	0	0	0	0	0	0	0	0	0	0	0	0	0	0	0	15.43	2	0	5.04	3.01	3.01	3.01	16.49	6.06	0	1	4.02	26.26	1	9.14	30.72	28.48	27.36
C17G1.4	0	0	0	0	0	1	0	0	1	0	0	0	0	0	0	0	0	0	0	0	0	0	1	0	1	7.08	5.04	0	16.49	2	0	15.43	5.04	3.01	5.04	2	12.27	28.48	50.61	30.72	4.02	7.08	9.14	28.48	7.08	5.04	13.32	10.18	24.05
C17G1.5	0	0	0	0	0	0	0	0	0	0	0	2	0	0	0	0	0	0	0	0	0	0	0	1	0	1	2	0	5.04	2	0	4.02	1	0	0	0	0	1	2	3.01	0	0	1	7.08	1	3.01	1	6.06	25.15
C17G1.6	0	0	0	0	0	0	0	0	0	0	0	0	0	0	0	0	0	0	0	0	0	0	2	0	0	1	1	0	2	2	0	1	0	0	1	1	2	1	3.01	0	0	1	0	1	1	0	1	1	89.99
C17G1.7	0	0	0	0	0	0	0	0	0	0	0	0	0	0	0	0	0	0	0	0	0	0	0	0	2	16.49	7.08	0	18.63	1	1	21.87	5.04	2	2	0	6.06	2	6.06	6.06	1	0	0	14.37	0	10.18	21.87	13.32	16.49
C17G1.8	0	0	0	0	0	0	0	0	0	0	0	0	0	0	0	0	0	0	0	0	0	0	0	0	0	2	0	0	3.01	0	0	1	0	0	0	0	2	3.01	5.04	0	0	0	0	6.06	0	0	1	1	1
C17G10.1	0	0	0	0	0	1	0	1	0	0	0	0	0	0	0	0	0	0	0	0	1	0	0	0	0	0	2	0	3.01	0	0	2	0	0	0	1	2	21.87	77.53	78.88	11.22	12.27	10.18	148.79	4.02	35.26	37.56	37.56	29.59
C17G10.2	0	1	0	0	0	0	0	0	1	0	0	1	0	0	1	0	0	0	0	0	0	0	0	0	0	2	2	0	3.01	0	1	4.02	2	1	0	2	2	15.43	66.93	63.07	11.22	11.22	15.43	72.18	9.14	29.59	59.27	35.26	38.72
C17G10.3	0	0	0	0	0	0	0	0	0	0	0	0	0	0	0	0	0	0	0	0	1	0	0	0	0	0	0	0	0	0	0	0	0	0	0	0	0	0	0	0	0	0	0	2	2	2	0	0	0
C17G10.4	0	2	0	1	0	1	0	0	3.01	0	0	0	0	0	0	0	0	0	0	0	1	0	0	0	1	6.06	7.08	0	13.32	0	1	13.32	8.11	2	0	1	13.32	42.23	154.2	118.49	32.98	38.72	34.12	191.47	25.15	77.53	59.27	51.83	70.85
C17G10.5	0	0	0	0	0	0	0	0	1	0	0	2	0	0	0	1	0	0	0	0	0	0	0	0	0	1	2	1	6.06	4.02	4.02	118.49	31.85	8.11	32.98	6.06	44.59	13.32	120.09	72.18	5.04	14.37	11.22	165.39	11.22	46.98	211.22	115.34	141.74
C17G10.6	0	0	0	0	0	0	0	0	0	0	0	0	0	0	0	0	0	0	0	0	0	0	1	0	0	1	0	0	0	0	0	0	1	0	1	0	0	1	2	0	0	1	1	0	0	2	0	1	2
C17G10.7	0	0	0	0	0	0	0	0	0	0	0	0	0	0	0	0	0	0	0	0	0	0	0	0	0	0	0	0	3.01	0	0	0	0	0	0	0	0	0	1	1	0	0	0	1	0	0	1	0	1
C17G10.8	0	0	0	0	0	0	0	0	0	0	0	0	0	0	0	0	0	0	0	0	0	0	0	0	0	5.04	5.04	0	11.22	1	0	5.04	4.02	1	2	0	0	8.11	25.15	24.05	4.02	6.06	2	34.12	0	22.96	27.36	12.27	27.36
C17G10.9	2	0	2	2	0	2	3.01	0	11.22	0	1	3.01	0	0	2	0	0	0	0	0	7.08	0	0	0	1	12.27	17.56	6.06	41.05	9.14	6.06	44.59	19.7	12.27	11.22	5.04	26.26	59.27	245.33	208.94	38.72	64.35	55.52	374.98	27.36	181.12	320.58	202.25	242.74
C17H1.13	0	0	0	0	0	0	0	0	0	0	0	0	0	0	0	0	0	0	0	0	0	0	0	0	0	0	0	0	0	0	0	0	0	0	0	0	0	0	0	0	0	0	0	0	1	0	0	0	0
C17H1.2	0	0	0	0	0	0	0	0	0	0	0	0	0	0	0	0	0	0	0	0	0	0	0	0	0	0	0	0	0	0	0	0	0	0	0	0	0	0	0	0	0	0	0	0	0	0	0	0	0
C17H1.3	0	0	0	0	0	0	0	0	0	0	0	0	0	0	0	0	0	0	0	0	0	0	0	0	0	0	0	0	0	0	0	0	0	0	0	0	0	0	0	1	0	0	0	0	0	0	0	0	0
C17H1.4	0	0	0	0	0	0	0	0	0	0	0	0	0	0	0	0	0	0	0	0	0	0	0	0	0	0	0	0	0	0	0	0	0	0	0	0	0	0	0	0	0	0	0	0	0	1	0	1	1
C17H1.5	0	0	0	0	0	0	0	0	0	0	0	0	0	0	0	0	0	0	0	0	0	0	0	0	0	0	0	0	0	0	0	0	0	0	0	0	0	0	0	0	0	0	0	0	0	0	0	6.06	19.7
C17H1.7	0	0	0	0	0	0	0	0	0	0	0	0	0	0	0	0	0	0	0	0	0	0	0	0	0	0	0	0	0	0	0	17.56	2	0	0	0	0	1	0	0	0	0	0	0	0	0	0	0	1
C17H1.9	0	0	0	0	0	0	0	0	0	0	0	0	0	0	0	0	0	0	0	0	0	0	0	0	0	0	0	0	0	0	0	0	0	0	0	0	0	0	0	0	0	0	0	0	0	0	0	0	2
C17H11.1	0	0	0	0	0	0	0	0	0	0	0	0	0	0	0	0	0	0	0	0	0	0	0	0	0	1	0	0	4.02	0	0	0	0	0	0	0	0	0	0	0	0	0	0	0	0	0	0	2	0
C17H11.2	0	0	0	0	1	0	0	0	4.02	0	0	0	0	0	0	0	0	0	0	0	0	0	0	0	0	4.02	1	0	11.22	1	2	7.08	2	3.01	1	0	10.18	9.14	34.12	19.7	2	4.02	4.02	39.88	1	5.04	12.27	8.11	13.32
C17H11.6	0	0	0	0	0	0	0	0	0	0	0	1	0	0	0	0	0	0	0	0	0	0	3.01	1	0	15.43	4.02	0	20.78	2	0	10.18	6.06	1	0	1	6.06	8.11	24.05	20.78	1	4.02	3.01	11.22	3.01	7.08	30.72	14.37	37.56
C17H12.1	0	0	0	0	0	0	0	0	4.02	0	0	4.02	0	0	1	0	0	0	1	0	1	0	4.02	0	1	13.32	11.22	2	25.15	4.02	0	21.87	16.49	4.02	4.02	6.06	16.49	39.88	177.1	175.11	22.96	16.49	29.59	187.28	15.43	92.85	129.85	85.77	181.12
C17H12.10	0	0	0	0	0	0	0	0	0	0	0	0	0	0	0	0	0	0	0	0	0	0	1	0	0	1	1	0	2	1	0	1	0	0	0	0	0	0	0	0	0	0	0	0	0	0	0	0	1
C17H12.11	0	0	0	0	0	0	0	0	0	0	0	0	0	0	0	0	0	0	0	0	0	0	0	0	0	2	3.01	0	4.02	0	0	3.01	1	0	0	0	0	0	2	3.01	2	0	0	4.02	0	3.01	3.01	22.96	58.01
C17H12.12	1	0	0	0	0	0	0	0	0	0	0	0	0	0	0	0	0	0	0	0	0	0	0	0	0	0	0	0	0	0	0	0	1	0	0	0	0	0	0	1	0	0	0	0	5.04	32.98	0	0	1
C17H12.13	0	1	0	1	0	0	1	0	4.02	0	0	3.01	2	0	0	0	0	0	0	0	4.02	0	2	0	3.01	18.63	6.06	0	39.88	5.04	7.08	16.49	9.14	2	4.02	5.04	25.15	59.27	281.7	237.63	35.26	92.85	91.42	370.69	46.98	167.31	211.22	120.09	225.28
C17H12.14	0	0	0	0	0	0	0	0	0	0	0	0	0	0	0	0	0	0	0	0	0	0	0	0	0	0	0	0	3.01	0	0	1	2	0	0	0	1	0	2	1	0	0	0	7.08	0	0	2	4.02	4.02
C17H12.2	0	0	0	0	0	0	0	0	5.04	0	0	2	0	0	0	0	0	0	0	0	1	0	0	0	3.01	3.01	3.01	0	6.06	3.01	1	8.11	6.06	0	1	1	9.14	26.26	95.73	73.5	13.32	26.26	24.05	150.58	32.98	65.64	85.77	51.83	68.23
C17H12.3	0	0	0	0	0	0	0	0	0	0	0	0	0	0	0	0	0	0	0	0	0	0	0	0	0	0	0	0	0	0	0	0	0	0	0	0	0	0	0	0	0	0	0	1	1	16.49	0	0	0
C17H12.4	0	0	0	0	0	0	0	0	0	0	0	0	0	0	0	0	0	0	0	0	0	0	0	0	0	1	2	0	0	0	0	41.05	4.02	4.02	5.04	0	8.11	3.01	15.43	6.06	0	0	1	17.56	4.02	4.02	28.48	8.11	31.85
C17H12.5	0	0	0	0	0	0	0	0	0	0	0	0	0	0	0	0	0	0	0	0	0	0	0	0	0	0	0	0	0	0	0	0	0	0	0	0	0	0	0	1	0	0	0	0	2	18.63	0	0	0
C17H12.6	0	0	0	0	0	0	0	0	0	0	0	0	0	0	0	0	0	0	0	0	0	0	0	0	0	0	1	0	0	0	0	0	1	0	1	0	0	0	1	0	0	1	0	1	0	0	3.01	2	3.01
C17H12.8	2	0	0	0	0	1	0	0	2	0	1	0	0	1	0	0	1	0	1	0	1	0	0	1	0	1	1	1	2	3.01	1	26.26	25.15	13.32	44.59	2	32.98	6.06	70.85	45.79	10.18	6.06	13.32	77.53	12.27	51.83	100.13	85.77	73.5
C17H12.9	0	0	0	0	0	0	0	0	0	0	0	0	0	0	0	0	0	0	0	0	0	0	0	0	0	1	0	1	6.06	1	0	0	0	0	0	0	0	0	0	0	0	0	0	0	0	2	0	0	3.01
C18A11.1	0	0	0	0	0	0	0	0	0	0	0	0	0	0	0	0	0	0	0	0	0	0	0	0	0	3.01	1	0	12.27	1	1	15.43	6.06	1	1	0	0	0	3.01	3.01	0	0	0	9.14	0	0	12.27	10.18	2
C18A11.2	0	0	0	0	0	0	0	0	0	0	0	0	0	0	0	0	0	0	0	0	0	0	0	0	0	1	3.01	1	36.41	0	0	0	1	0	0	0	0	0	0	0	0	0	0	1	0	0	0	0	0
C18A11.3	0	0	0	0	0	0	0	0	1	0	0	0	0	0	0	0	0	0	0	0	0	0	0	0	0	0	0	0	0	0	0	0	1	0	0	0	0	0	1	1	0	0	0	3.01	0	4.02	19.7	9.14	25.15
C18A11.4	0	0	0	0	0	0	0	0	0	0	0	0	0	0	0	0	0	0	0	0	0	0	0	0	0	0	0	0	0	0	0	0	0	0	0	0	0	0	1	0	0	0	0	1	0	0	0	1	0
C18A11.5	0	0	0	0	0	0	0	0	0	0	1	0	0	0	0	0	0	0	0	0	0	0	0	0	0	0	0	0	0	0	0	1	1	1	0	0	4.02	1	3.01	1	2	0	2	0	1	0	1	1	2
C18A11.7	3.01	2	3.01	0	0	2	5.04	1	55.52	0	1	16.49	1	0	2	3.01	1	2	1	1	12.27	1	11.22	13.32	18.63	455.81	366.46	24.05	781.9	54.28	18.63	313.67	278.71	72.18	94.29	32.98	152.38	106.1	392.92	374.98	72.18	66.93	77.53	539.41	53.05	370.69	594.37	417.27	615.67
C18A3.1	0	0	0	0	0	0	1	0	7.08	1	0	0	0	0	0	0	0	0	0	0	0	0	0	0	0	0	0	0	4.02	0	0	3.01	1	1	1	0	4.02	8.11	34.12	29.59	5.04	16.49	10.18	60.53	11.22	31.85	26.26	19.7	21.87
C18A3.10	0	0	0	0	0	0	0	0	0	0	0	0	0	0	0	0	0	0	0	0	0	0	0	0	0	0	0	0	1	0	0	4.02	1	1	0	0	2	0	5.04	1	0	0	0	0	1	0	3.01	2	2
C18A3.2	0	0	0	0	0	0	0	0	0	0	0	1	0	1	0	0	0	0	0	0	0	0	0	0	0	2	2	0	7.08	0	0	4.02	1	2	0	1	7.08	11.22	30.72	30.72	3.01	9.14	3.01	51.83	2	22.96	32.98	27.36	38.72
C18A3.3	1	0	0	0	0	0	0	0	1	0	0	0	0	0	0	1	0	0	0	0	2	0	1	0	1	1	3.01	0	6.06	1	1	16.49	9.14	1	6.06	4.02	14.37	36.41	197.88	136.58	34.12	37.56	50.61	245.33	27.36	187.28	183.16	134.88	195.73
C18A3.4	0	0	0	0	1	0	0	0	3.01	0	0	1	0	0	0	0	0	0	0	0	1	0	2	2	1	12.27	12.27	1	25.15	2	2	8.11	4.02	5.04	7.08	0	5.04	10.18	28.48	21.87	7.08	7.08	5.04	49.39	14.37	54.28	42.23	25.15	31.85
C18A3.5	0	1	1	3.01	0	3.01	4.02	4.02	42.23	0	1	11.22	3.01	2	1	1	0	0	2	1	9.14	1	6.06	5.04	8.11	49.39	37.56	5.04	73.5	18.63	13.32	63.07	59.27	27.36	37.56	11.22	88.58	195.73	547.79	433.08	120.09	129.85	154.2	615.67	95.73	284.72	388.31	269.95	354.2
C18A3.6	0	0	0	0	1	0	0	0	1	0	0	0	0	0	0	0	0	0	0	0	0	0	0	0	1	15.43	6.06	1	88.58	0	0	6.06	9.14	1	0	1	1	1	5.04	6.06	1	1	1	7.08	2	4.02	10.18	9.14	6.06
C18A3.7	0	0	0	0	0	0	0	0	0	0	0	0	0	0	0	0	0	0	0	0	0	0	0	0	0	0	0	0	0	0	0	0	0	0	0	0	0	0	1	0	0	0	1	0	3.01	21.87	0	3.01	0
C18A3.8	0	0	0	0	0	0	0	0	0	0	0	0	0	0	0	0	0	0	0	0	0	0	0	0	0	0	0	0	0	0	0	0	1	0	0	0	0	0	1	1	0	0	0	1	0	0	0	0	0
C18A3.9	0	0	0	0	0	0	0	0	0	0	0	0	0	0	0	0	0	0	0	0	0	0	0	0	0	0	0	0	0	0	0	0	1	0	1	0	2	1	4.02	2	3.01	5.04	1	2	2	1	6.06	3.01	7.08
C18B10.1	0	0	0	0	0	0	0	0	0	0	0	0	0	0	0	0	0	0	0	0	0	0	0	0	0	0	0	0	2	0	0	0	0	0	0	0	0	0	0	0	0	0	0	0	0	0	0	0	0
C18B10.6	0	0	0	0	0	0	0	0	0	0	0	0	0	0	0	0	0	0	0	0	0	0	0	0	0	1	0	0	0	0	0	0	0	0	0	0	0	0	0	0	0	0	0	0	0	0	0	0	0
C18B12.2	0	0	0	0	0	0	0	0	0	0	0	0	0	0	0	0	0	0	0	0	0	0	0	0	0	3.01	2	2	10.18	1	0	7.08	4.02	0	1	1	0	2	3.01	0	1	1	0	4.02	0	2	2	3.01	4.02
C18B12.3	0	0	0	0	0	0	0	0	0	0	0	0	0	0	0	0	0	0	0	0	0	0	0	0	0	0	0	0	0	0	0	0	0	0	0	0	0	0	0	0	0	0	0	0	0	0	0	0	0
C18B12.4	0	0	0	0	1	0	2	0	1	0	0	1	0	0	0	0	0	0	0	0	1	0	0	0	0	21.87	4.02	1	17.56	0	1	17.56	2	4.02	1	3.01	3.01	28.48	54.28	56.76	8.11	4.02	6.06	42.23	10.18	11.22	31.85	36.41	39.88
C18B12.5	0	0	0	0	0	0	0	0	0	0	0	0	0	0	0	0	0	0	0	0	0	0	0	0	0	0	0	0	0	0	0	0	0	0	0	0	2	0	0	1	0	0	0	2	0	0	0	0	0
C18B2.1	0	0	0	0	0	0	0	0	0	0	0	0	0	0	0	0	0	0	0	0	0	0	0	0	0	0	0	0	6.06	0	0	0	0	0	0	0	0	0	0	0	0	0	0	0	0	0	0	0	0
C18B2.2	0	0	0	0	0	0	0	0	0	0	0	0	0	0	0	0	0	0	0	0	0	0	0	0	0	0	0	0	3.01	0	0	1	0	0	0	0	0	0	0	1	0	0	0	0	0	0	0	0	0
C18B2.3	0	0	0	0	0	0	0	0	1	0	0	0	0	0	0	0	0	0	0	0	0	0	7.08	1	1	14.37	13.32	0	21.87	1	1	20.78	8.11	2	1	1	8.11	4.02	22.96	15.43	1	9.14	3.01	32.98	1	16.49	22.96	12.27	34.12
C18B2.4	0	0	0	0	0	0	0	0	2	0	0	0	0	0	0	0	0	0	0	0	0	0	3.01	0	3.01	16.49	3.01	0	22.96	1	0	35.26	8.11	2	5.04	4.02	13.32	13.32	34.12	35.26	4.02	3.01	1	44.59	6.06	8.11	59.27	42.23	41.05
C18B2.5	0	0	0	0	0	0	0	1	3.01	0	0	1	0	0	0	0	0	0	0	0	0	0	0	0	0	0	0	0	4.02	1	1	36.41	14.37	5.04	14.37	4.02	15.43	10.18	51.83	55.52	2	6.06	6.06	97.19	6.06	28.48	69.54	98.65	98.65
C18B2.6	0	0	0	0	0	0	0	0	0	0	0	0	0	0	0	0	0	0	0	0	0	0	0	0	0	0	0	0	0	0	0	0	0	0	0	0	0	0	0	0	0	1	0	0	0	0	0	2	0
C18C4.1	0	0	0	0	0	0	0	0	0	0	0	0	0	0	0	0	0	0	0	0	0	0	0	0	0	0	0	0	1	0	0	0	0	0	0	0	0	0	1	0	0	0	0	0	0	0	0	0	1
C18C4.10	0	0	0	0	0	0	0	0	0	0	0	0	0	0	0	0	0	0	0	0	0	0	3.01	0	0	9.14	4.02	1	35.26	0	0	10.18	6.06	1	1	2	5.04	4.02	19.7	20.78	2	4.02	4.02	24.05	0	7.08	26.26	24.05	31.85
C18C4.2	0	0	0	0	0	0	0	0	0	0	0	0	0	0	0	0	0	0	0	0	0	0	0	0	0	0	1	1	0	0	0	1	0	0	0	0	0	0	0	0	0	0	0	0	0	0	0	0	0
C18C4.3	0	0	0	0	0	0	0	0	0	0	0	0	0	0	0	0	0	0	0	0	0	0	0	0	0	0	0	0	0	0	0	3.01	0	0	0	0	0	0	0	1	0	0	0	0	0	0	0	1	1
C18C4.5	0	0	0	0	0	0	0	0	2	0	0	0	0	0	0	0	0	0	0	0	0	1	0	0	1	7.08	6.06	2	18.63	4.02	1	29.59	5.04	3.01	5.04	1	3.01	2	17.56	14.37	0	4.02	0	11.22	4.02	5.04	29.59	19.7	69.54
C18C4.7	0	0	0	0	0	0	0	0	0	0	0	0	0	0	0	0	0	0	0	0	0	0	0	0	0	0	0	1	0	0	0	0	0	0	0	0	0	0	0	0	0	0	0	0	0	0	0	0	0
C18C4.9	0	0	0	0	0	0	0	0	0	0	0	0	0	0	0	0	0	0	0	0	0	0	0	0	0	0	1	0	17.56	1	0	0	0	0	0	0	0	0	0	1	0	0	0	2	0	1	0	0	0
C18D1.1	1	1	0	0	0	0	0	0	0	0	0	0	0	0	0	0	0	0	0	0	0	0	0	0	0	2	2	0	14.37	1	0	1	1	2	2	0	3.01	14.37	46.98	34.12	2	6.06	8.11	38.72	5.04	6.06	9.14	6.06	12.27
C18D1.2	0	0	0	0	0	0	0	0	0	0	0	0	0	0	0	0	0	0	0	0	0	0	0	0	0	0	0	0	0	0	0	0	0	0	0	0	0	0	0	0	0	0	0	0	0	0	0	0	0
C18D1.3	0	0	0	0	0	0	0	0	0	0	0	0	0	0	0	0	0	0	0	0	1	0	5.04	0	0	24.05	8.11	4.02	143.48	2	0	0	0	0	0	0	0	1	0	2	1	2	0	5.04	0	0	0	3.01	2
C18D1.4	0	0	0	0	0	0	0	0	0	0	0	0	0	0	0	0	0	0	0	0	0	0	0	0	0	1	0	0	2	0	0	0	0	0	0	0	0	2	0	0	0	0	0	0	0	0	0	0	0
C18D11.1	0	0	0	0	0	0	0	0	1	0	0	0	0	0	0	0	0	0	0	0	0	0	1	0	3.01	8.11	19.7	1	22.96	0	1	16.49	2	0	3.01	0	6.06	3.01	16.49	15.43	4.02	4.02	2	27.36	1	6.06	39.88	20.78	39.88
C18D11.2	0	0	0	0	0	0	0	0	0	0	0	0	0	0	0	0	0	0	0	0	0	0	0	0	0	0	0	0	0	0	0	6.06	1	0	0	0	0	0	7.08	3.01	0	0	0	1	0	0	3.01	3.01	3.01
C18D11.3	1	0	1	0	1	0	0	0	14.37	0	1	5.04	1	0	0	0	0	0	0	0	7.08	0	0	3.01	3.01	9.14	9.14	4.02	24.05	6.06	3.01	17.56	18.63	8.11	11.22	7.08	26.26	65.64	141.74	95.73	37.56	27.36	46.98	258.71	44.59	145.24	103.1	112.22	148.79
C18D11.4	2	2	1	4.02	0	2	2	0	29.59	0	3.01	11.22	0	3.01	0	2	0	1	0	1	7.08	1	4.02	1	4.02	13.32	24.05	6.06	60.53	15.43	8.11	73.5	32.98	16.49	15.43	14.37	54.28	89.99	397.61	290.88	43.41	43.41	70.85	438.57	58.01	240.17	354.2	245.33	370.69
C18D11.7	0	0	0	0	0	0	0	0	0	0	0	0	0	0	0	0	0	0	0	0	0	0	0	0	0	0	0	0	0	0	0	0	0	0	0	0	0	0	1	0	1	0	0	0	0	0	4.02	0	0
C18D11.9	0	0	0	0	0	0	0	0	0	0	0	0	0	0	0	0	0	0	0	0	0	0	0	0	0	0	0	0	0	0	0	0	0	0	0	0	0	0	0	0	0	0	0	0	0	0	6.06	2	0
C18D4.2	0	0	0	0	0	0	0	0	0	0	0	0	0	0	0	0	0	0	0	0	0	0	0	0	0	0	0	0	0	0	0	0	0	0	0	0	0	0	0	0	0	0	0	0	0	0	0	0	0
C18D4.4	0	0	0	0	0	0	0	0	0	0	0	0	0	0	0	0	0	0	0	0	0	0	0	0	0	0	0	0	0	0	0	0	0	0	0	0	0	0	0	0	0	0	0	0	0	0	1	0	0
C18D4.6	0	0	0	0	0	0	0	0	0	0	0	0	0	0	0	0	0	0	0	0	0	0	0	0	0	0	1	0	1	0	0	0	2	0	0	0	3.01	3.01	3.01	1	1	0	1	4.02	0	6.06	4.02	6.06	14.37
C18D4.8	0	0	0	0	0	0	0	0	0	0	0	0	0	0	0	0	0	0	0	0	0	0	0	0	0	0	0	0	0	0	0	2	0	1	0	0	0	0	0	0	0	0	0	0	0	0	1	2	1
C18E3.1	0	0	0	0	0	0	0	0	0	0	0	0	0	0	0	0	0	0	0	0	0	0	0	0	0	0	0	0	0	0	0	0	0	0	0	0	0	0	0	0	0	0	0	0	1	3.01	0	0	1
C18E3.2	0	0	0	0	0	0	0	0	0	0	0	0	0	0	0	0	0	0	0	0	0	0	0	0	0	0	0	0	1	0	0	5.04	0	0	0	0	4.02	11.22	54.28	38.72	8.11	16.49	12.27	45.79	12.27	14.37	16.49	19.7	13.32
C18E3.3	1	0	0	0	0	0	0	0	2	0	0	0	0	0	0	0	0	0	0	0	0	0	0	0	0	1	1	1	7.08	3.01	0	2	1	1	2	1	4.02	13.32	31.85	17.56	6.06	7.08	5.04	10.18	2	5.04	6.06	5.04	7.08
C18E3.6	0	1	0	0	0	0	0	0	2	0	0	0	0	0	0	0	0	0	0	0	0	0	0	0	0	0	1	1	4.02	1	2	5.04	1	2	1	1	10.18	38.72	77.53	56.76	12.27	32.98	25.15	106.1	20.78	64.35	55.52	37.56	55.52
C18E3.7	0	0	0	0	0	0	0	0	0	0	0	0	0	0	0	0	0	0	0	0	0	0	0	0	0	0	0	0	0	0	0	0	0	1	1	1	0	0	6.06	3.01	0	1	2	3.01	0	2	1	0	2
C18E3.8	1	0	0	0	0	0	0	0	4.02	0	0	0	0	0	0	0	0	0	0	0	0	0	0	0	0	1	0	0	0	0	0	0	0	2	0	0	3.01	6.06	53.05	64.35	6.06	18.63	11.22	78.88	9.14	36.41	22.96	15.43	22.96
C18E3.9	0	0	0	0	0	0	1	0	3.01	0	0	3.01	0	0	1	0	0	0	0	0	2	0	1	0	0	3.01	0	0	8.11	1	1	10.18	3.01	1	1	2	6.06	36.41	128.2	110.68	12.27	20.78	26.26	147.01	14.37	61.8	53.05	50.61	85.77
C18E9.1	0	0	0	0	0	0	0	0	0	0	0	0	0	0	0	0	0	0	0	0	0	0	0	0	1	0	2	0	6.06	0	0	5.04	2	1	0	0	0	0	1	3.01	0	0	0	3.01	0	2	2	1	5.04
C18E9.10	0	2	0	0	0	0	0	0	0	0	0	0	0	0	0	0	0	0	0	0	0	0	1	0	2	2	7.08	0	19.7	0	0	15.43	4.02	5.04	2	0	6.06	18.63	70.85	60.53	5.04	13.32	12.27	106.1	6.06	55.52	50.61	29.59	32.98
C18E9.11	0	0	0	0	0	0	0	0	0	0	0	1	0	0	0	0	0	0	0	0	1	0	0	1	0	1	4.02	0	2	0	0	8.11	7.08	1	4.02	1	3.01	11.22	74.84	59.27	11.22	10.18	12.27	106.1	6.06	20.78	30.72	10.18	35.26
C18E9.2	0	0	0	0	0	0	0	0	0	0	0	0	0	0	0	0	0	0	0	0	0	0	0	0	2	8.11	6.06	0	17.56	1	1	17.56	7.08	3.01	8.11	5.04	16.49	21.87	82.99	58.01	9.14	38.72	34.12	66.93	34.12	54.28	63.07	44.59	64.35
C18E9.3	0	0	0	0	1	1	2	0	4.02	1	0	5.04	0	0	0	0	0	0	0	0	1	0	1	0	3.01	5.04	10.18	0	22.96	2	4.02	20.78	10.18	3.01	3.01	3.01	11.22	44.59	165.39	150.58	18.63	31.85	24.05	215.82	25.15	112.22	104.6	72.18	128.2
C18E9.4	1	0	0	0	0	0	1	0	2	0	0	1	0	0	0	1	0	0	0	0	0	0	1	0	4.02	32.98	14.37	2	55.52	3.01	1	43.41	10.18	5.04	8.11	3.01	16.49	17.56	78.88	69.54	6.06	12.27	15.43	129.85	8.11	69.54	107.62	91.42	76.18
C18E9.5	0	0	0	0	0	0	0	0	2	0	0	0	2	0	0	0	0	0	0	0	1	0	0	0	0	1	0	0	1	2	3.01	31.85	14.37	6.06	13.32	1	22.96	8.11	56.76	21.87	3.01	7.08	3.01	51.83	4.02	20.78	73.5	69.54	60.53
C18E9.6	1	0	0	1	0	0	1	0	6.06	0	0	5.04	2	1	1	0	1	1	0	0	1	0	1	0	1	16.49	9.14	4.02	42.23	6.06	4.02	56.76	30.72	6.06	8.11	7.08	19.7	44.59	179.1	161.61	22.96	48.18	58.01	331.3	38.72	173.14	287.78	159.74	232.62
C18E9.7	0	0	0	0	0	0	0	0	0	0	0	0	0	0	0	0	0	0	0	0	0	0	0	0	0	0	0	0	4.02	0	0	0	0	0	0	0	0	1	1	0	0	0	0	0	0	0	0	3.01	7.08
C18E9.8	0	0	0	0	0	0	0	0	0	0	0	0	0	0	0	0	0	0	0	0	0	0	0	0	0	0	0	0	0	0	0	0	0	0	0	0	0	0	0	0	0	0	0	0	0	3.01	0	0	0
C18E9.9	0	0	1	0	0	0	0	0	1	0	0	0	0	0	0	0	0	0	0	0	0	0	0	0	0	2	0	0	7.08	1	0	48.18	6.06	3.01	4.02	2	5.04	3.01	15.43	4.02	2	4.02	4.02	20.78	1	5.04	30.72	20.78	34.12
C18F10.2	0	0	0	0	0	0	0	0	0	0	0	0	0	0	0	0	0	0	0	0	0	0	0	0	0	0	0	0	0	0	0	0	0	0	0	1	0	0	0	0	0	0	0	0	0	0	0	0	0
C18F10.5	0	0	0	0	0	0	0	0	0	0	0	0	0	0	0	0	0	0	0	0	0	0	0	0	0	0	0	0	0	0	0	0	0	0	0	0	0	0	0	0	0	0	0	0	0	1	0	0	0
C18F10.6	0	0	0	0	0	0	0	0	0	0	0	0	0	0	0	0	0	0	0	0	0	0	0	0	0	0	0	0	0	0	0	0	0	0	0	0	0	0	0	0	0	0	0	0	0	0	0	0	1
C18F10.7	0	0	2	0	1	1	1	0	4.02	0	0	2	0	0	0	0	0	0	0	0	1	0	0	0	3.01	11.22	7.08	1	19.7	1	2	8.11	6.06	4.02	5.04	2	9.14	48.18	150.58	113.78	14.37	28.48	19.7	150.58	18.63	84.38	51.83	55.52	58.01
C18F3.2	0	0	0	0	0	0	0	0	0	0	0	0	0	0	0	0	0	0	0	0	0	0	0	0	0	0	1	0	1	1	0	0	0	1	0	0	0	1	3.01	2	1	0	2	4.02	1	0	2	1	5.04
C18F3.4	0	0	0	0	0	0	0	0	0	0	0	0	0	0	0	0	0	0	0	0	0	0	0	0	0	0	2	0	7.08	0	0	1	2	1	1	0	1	2	6.06	7.08	2	3.01	0	8.11	4.02	1	3.01	4.02	5.04
C18G1.1	0	0	0	0	0	0	0	0	0	0	0	0	0	0	0	0	0	0	0	0	0	0	0	0	0	0	1	0	0	0	0	3.01	0	0	0	0	0	0	0	0	0	0	0	0	0	0	0	0	2
C18G1.2	0	0	0	0	0	0	0	0	0	0	0	0	0	0	0	0	0	0	0	0	0	0	0	0	0	0	1	0	0	0	1	8.11	4.02	0	1	3.01	5.04	2	5.04	2	0	3.01	0	10.18	2	3.01	7.08	10.18	3.01
C18G1.3	0	0	0	0	0	0	0	0	0	0	0	0	0	0	0	0	0	0	0	0	0	0	0	0	0	0	0	0	0	0	0	0	0	0	0	0	0	0	0	0	0	1	0	0	0	4.02	0	0	0
C18G1.4	0	0	0	0	0	0	0	0	2	0	0	1	0	1	0	0	0	0	0	0	0	0	0	0	0	0	2	2	2	1	0	2	3.01	3.01	1	1	7.08	27.36	181.12	116.91	17.56	29.59	22.96	211.22	19.7	70.85	60.53	53.05	69.54
C18G1.5	0	0	2	1	0	0	1	1	14.37	1	0	9.14	2	0	1	0	0	0	1	3.01	3.01	0	0	0	2	10.18	9.14	1	15.43	6.06	8.11	14.37	20.78	11.22	13.32	4.02	58.01	258.71	804.13	594.37	72.18	131.52	76.18	638.92	69.54	313.67	370.69	258.71	338.71
C18G1.6	0	0	0	0	0	0	0	0	0	0	0	0	0	0	0	0	0	0	0	0	0	0	0	0	0	0	0	0	0	0	0	2	0	0	0	1	0	0	0	0	0	0	0	0	0	0	0	0	0
C18G1.7	0	0	0	0	0	0	0	0	0	0	0	0	0	0	0	0	0	0	0	0	0	0	0	0	0	0	0	0	1	0	0	0	0	0	0	0	0	0	0	0	0	0	0	0	0	0	0	0	0
C18G1.9	0	0	0	0	0	0	0	0	0	0	0	0	0	0	0	0	0	0	0	0	0	0	0	0	0	0	0	0	0	0	0	0	0	0	0	0	0	0	0	0	0	0	0	0	2	11.22	0	0	0
C18H2.1	0	0	0	0	0	0	0	0	0	0	0	0	0	0	0	0	0	0	0	0	0	0	0	0	0	0	0	0	0	0	0	0	0	0	0	0	0	0	0	0	0	0	0	0	0	3.01	0	0	1
C18H2.2	0	0	0	0	0	0	0	0	0	0	0	0	0	0	0	0	0	0	0	0	0	0	0	0	0	0	0	0	0	0	0	0	0	0	0	0	0	0	0	3.01	0	0	1	1	0	0	1	0	0
C18H2.3	0	0	0	0	0	0	0	0	0	0	0	0	0	0	0	0	0	0	0	0	0	0	0	0	0	0	0	0	0	0	0	0	0	0	0	0	0	0	0	0	0	0	0	0	1	0	0	0	1
C18H2.4	0	0	0	0	0	0	0	0	0	0	0	0	0	0	0	0	0	0	0	0	0	0	0	0	0	0	0	1	0	0	0	1	0	0	0	0	0	0	0	0	0	0	0	0	0	0	0	0	0
C18H2.5	0	0	0	0	0	0	0	0	0	0	0	0	0	0	0	0	0	0	0	0	0	0	0	0	0	0	0	0	0	0	0	0	0	0	0	0	0	0	0	0	0	0	0	0	0	1	0	0	1
C18H7.1	0	0	0	0	0	0	0	0	0	0	0	0	0	0	0	0	0	0	0	0	0	0	0	0	0	0	0	0	0	0	0	0	0	0	0	0	0	0	0	0	0	0	0	0	0	0	0	0	0
C18H7.11	0	0	0	0	0	0	0	0	1	0	0	0	0	0	0	0	0	0	0	0	0	0	0	0	0	0	0	0	1	0	0	2	0	0	1	0	0	1	0	1	0	0	1	0	0	1	2	3.01	1
C18H7.2	0	0	0	0	0	0	0	0	0	0	0	0	0	0	0	0	0	0	0	0	0	0	0	0	1	2	1	0	1	1	1	1	0	0	0	0	0	0	0	2	0	0	1	8.11	0	0	0	1	8.11
C18H7.4	0	0	0	0	0	0	0	0	0	0	0	0	0	0	0	0	0	0	0	0	0	0	0	0	0	0	0	0	0	0	0	1	0	0	0	0	0	0	0	0	0	0	0	0	0	14.37	0	0	0
C18H7.6	0	0	0	0	0	0	0	0	0	0	0	0	0	0	0	0	0	0	0	0	0	0	0	0	0	0	0	0	4.02	0	0	0	0	0	0	0	0	0	0	0	0	0	0	0	0	0	0	0	0
C18H7.7	0	0	0	0	0	0	0	0	0	0	0	0	0	0	0	0	0	0	0	0	0	0	0	0	0	0	0	0	0	0	0	0	0	0	1	0	0	0	1	1	0	0	0	0	0	7.08	0	0	0
C18H7.8	0	0	0	0	0	0	0	0	0	0	0	0	0	0	0	0	0	0	0	0	0	0	0	0	0	0	0	0	0	0	0	0	0	0	0	0	0	0	0	0	0	0	0	0	0	0	0	0	0
C18H7.9	0	0	0	0	0	0	0	0	0	0	0	0	0	0	0	0	0	0	0	0	0	0	0	0	0	0	0	0	0	0	0	0	0	0	0	0	0	1	0	0	0	1	0	0	0	0	1	0	0
C18H9.1	0	0	0	0	0	0	0	0	0	0	0	0	0	0	0	0	0	0	0	0	0	0	0	0	0	0	0	0	1	0	0	0	0	1	0	0	0	0	0	0	0	0	0	0	0	0	0	0	0
C18H9.3	1	0	0	0	0	0	3.01	0	10.18	0	0	3.01	0	0	0	0	0	0	1	0	3.01	0	1	1	2	19.7	14.37	2	44.59	5.04	7.08	39.88	14.37	8.11	11.22	8.11	39.88	53.05	202.25	112.22	36.41	59.27	51.83	195.73	42.23	101.61	131.52	129.85	159.74
C18H9.5	0	0	0	0	0	0	0	0	0	0	0	0	0	0	0	0	0	0	0	0	0	0	0	0	0	1	1	0	2	0	0	0	0	0	0	0	1	0	1	0	0	1	0	2	0	0	2	1	1
C18H9.6	0	0	0	0	0	0	0	0	1	0	0	0	0	0	0	0	0	0	0	0	2	0	0	0	0	0	0	0	1	0	1	220.51	22.96	25.15	4.02	5.04	14.37	2	77.53	17.56	0	9.14	2	37.56	17.56	7.08	103.1	50.61	69.54
C18H9.7	0	0	0	0	0	0	0	0	1	0	0	0	0	0	0	0	0	0	0	0	0	0	0	0	0	4.02	6.06	0	28.48	0	0	9.14	9.14	1	4.02	1	1	2	13.32	4.02	1	0	4.02	12.27	0	6.06	7.08	8.11	12.27
C18H9.8	0	0	0	0	0	0	0	0	0	0	0	1	0	0	0	0	0	0	0	0	0	0	0	0	0	0	0	0	7.08	0	0	3.01	0	2	0	0	0	0	0	0	0	0	1	0	0	0	0	1	0
C23F12.2	0	0	1	0	0	1	1	0	3.01	1	0	5.04	0	0	1	0	0	0	1	0	0	0	45.79	2	6.06	70.85	27.36	3.01	84.38	7.08	5.04	48.18	13.32	7.08	9.14	2	12.27	11.22	51.83	53.05	8.11	13.32	12.27	78.88	15.43	19.7	55.52	109.15	197.88
C23F12.3	0	0	0	0	0	0	0	0	0	0	0	0	0	0	0	0	0	0	0	0	0	0	1	0	0	1	1	0	3.01	0	0	1	0	1	0	0	0	0	0	0	0	0	1	0	0	0	2	2	4.02
C23F12.4	0	0	0	0	0	0	0	0	0	0	0	0	0	0	0	0	0	0	0	0	0	0	0	0	2	4.02	1	0	3.01	0	0	2	2	2	0	0	0	3.01	4.02	5.04	1	1	2	9.14	0	2	2	5.04	3.01
C23G10.1	0	0	0	0	0	0	0	0	0	0	0	0	0	0	0	0	0	0	0	0	0	0	0	0	0	0	0	0	0	0	0	0	0	0	0	0	0	0	1	0	0	0	0	1	0	10.18	0	0	0
C23G10.10	0	0	0	0	0	0	0	0	0	0	0	0	0	0	0	0	0	0	0	0	0	0	0	0	0	0	0	0	1	0	0	0	0	0	0	0	0	0	0	0	0	0	0	0	0	0	0	0	0
C23G10.11	0	0	0	0	0	0	0	0	0	0	0	0	0	0	0	0	0	0	0	0	0	0	0	0	0	0	0	0	0	0	0	0	2	0	0	0	0	0	0	1	0	0	0	0	0	1	0	0	0
C23G10.2	0	0	0	0	0	0	0	1	4.02	0	0	1	0	0	0	0	0	0	0	0	1	0	1	0	0	14.37	24.05	0	30.72	1	1	55.52	9.14	5.04	3.01	2	18.63	10.18	82.99	103.1	12.27	17.56	25.15	159.74	14.37	69.54	97.19	88.58	88.58
C23G10.3	1	1	0	0	0	0	0	1	3.01	1	1	2	0	1	1	1	1	1	1	0	4.02	1	2	1	3.01	26.26	36.41	1	74.84	8.11	9.14	202.25	45.79	24.05	72.18	9.14	94.29	213.51	692.91	474.28	32.98	82.99	43.41	664.49	63.07	480.75	324.1	480.75	379.35
C23G10.4	0	1	1	3.01	0	0	2	0	21.87	0	0	5.04	0	0	2	3.01	0	1	0	0	2	0	2	1	3.01	35.26	15.43	2	39.88	5.04	5.04	54.28	25.15	17.56	14.37	6.06	37.56	126.55	467.97	362.31	58.01	72.18	54.28	397.61	37.56	215.82	232.62	165.39	222.88
C23G10.5	0	0	0	0	0	0	0	0	0	0	0	0	0	0	0	0	0	0	0	0	0	0	0	0	0	0	0	0	0	0	0	0	0	0	0	0	0	0	6.06	1	0	0	0	1	0	0	1	2	4.02
C23G10.6	0	0	0	0	0	0	0	0	0	0	0	0	0	0	0	0	0	0	0	0	0	0	0	0	0	2	1	0	0	0	0	1	1	0	0	0	0	0	6.06	3.01	0	1	1	3.01	0	1	2	0	4.02
C23G10.7	0	1	1	2	0	0	1	0	12.27	0	1	2	0	0	0	1	0	0	0	0	2	0	0	0	3.01	8.11	6.06	2	10.18	1	1	11.22	12.27	6.06	5.04	5.04	18.63	54.28	173.14	121.69	39.88	73.5	48.18	211.22	32.98	129.85	129.85	94.29	118.49
C23G10.8	0	0	0	0	0	0	0	0	2	0	1	0	0	0	0	0	0	0	0	0	0	1	0	1	1	1	0	1	15.43	0	0	6.06	4.02	2	1	0	6.06	17.56	74.84	66.93	8.11	18.63	11.22	116.91	5.04	49.39	69.54	45.79	58.01
C23H3.1	0	0	0	0	0	0	0	0	0	0	0	0	0	0	0	0	0	0	0	0	0	0	0	0	0	1	1	0	2	0	0	9.14	1	0	0	1	2	6.06	17.56	12.27	1	1	2	21.87	2	1	9.14	7.08	1
C23H3.2	0	0	0	1	0	0	0	0	1	0	0	0	0	0	0	0	0	0	0	0	0	0	10.18	0	4.02	148.79	73.5	3.01	103.1	4.02	2	46.98	13.32	6.06	7.08	2	12.27	3.01	35.26	28.48	6.06	2	8.11	60.53	8.11	17.56	65.64	61.8	51.83
C23H3.3	0	0	0	0	0	0	0	1	0	1	0	1	0	0	0	0	0	0	0	0	0	0	0	0	0	0	0	0	0	0	0	2	1	0	1	1	1	9.14	17.56	19.7	3.01	10.18	3.01	43.41	4.02	21.87	21.87	15.43	18.63
C23H3.4	0	0	0	0	0	0	0	1	0	0	0	1	0	0	0	0	0	0	0	0	0	0	0	1	0	5.04	3.01	0	10.18	0	1	42.23	20.78	0	11.22	1	5.04	11.22	82.99	39.88	6.06	10.18	8.11	101.61	9.14	31.85	78.88	43.41	49.39
C23H3.5	0	0	0	0	0	0	0	0	1	0	0	1	0	1	0	0	0	0	0	0	0	0	0	0	0	0	1	0	3.01	1	0	2	3.01	1	0	1	2	8.11	38.72	45.79	7.08	19.7	14.37	38.72	6.06	34.12	24.05	14.37	24.05
C23H3.7	0	0	0	0	0	0	0	0	0	0	0	0	0	0	0	0	0	0	0	0	0	0	0	0	0	0	0	0	6.06	0	0	0	0	0	0	0	0	0	0	0	0	0	0	0	0	0	0	0	0
C23H3.9	0	0	0	0	0	0	0	0	0	0	0	0	0	0	0	0	0	0	0	0	0	0	0	0	0	0	0	2	5.04	0	0	3.01	0	0	0	0	0	0	4.02	5.04	0	1	0	0	3.01	1	6.06	2	4.02
C23H4.1	0	0	0	0	0	0	0	0	2	0	0	1	0	0	0	0	1	0	0	0	1	0	0	1	0	60.53	73.5	9.14	508.4	12.27	0	141.74	28.48	7.08	2	2	9.14	8.11	36.41	41.05	6.06	3.01	5.04	69.54	11.22	13.32	60.53	43.41	157.88
C23H4.2	0	0	0	0	0	0	0	0	0	0	0	0	0	0	0	0	0	0	0	0	0	0	0	0	0	0	0	0	0	0	0	1	0	0	0	0	0	1	0	0	0	0	0	0	0	0	1	0	0
C23H4.3	0	0	0	0	0	0	0	0	0	0	0	0	0	0	0	0	0	0	0	0	0	0	0	0	0	0	0	0	0	0	0	0	0	0	2	0	0	0	1	4.02	0	1	0	0	0	1	6.06	0	4.02
C23H4.4	0	0	0	0	0	0	0	0	0	0	0	0	0	0	0	0	0	0	0	0	0	0	0	0	0	0	0	0	0	0	0	0	0	0	0	0	0	0	0	0	0	0	0	2	0	0	2	2	3.01
C23H4.6	0	0	0	0	0	0	0	0	0	0	0	0	0	0	0	0	0	0	0	0	0	0	0	0	0	1	0	0	1	0	2	4.02	1	1	0	0	4.02	5.04	4.02	1	0	2	1	1	0	1	1	3.01	2
C23H4.7	0	0	0	0	0	0	0	0	0	0	0	0	0	0	0	0	0	0	0	0	0	0	0	0	0	0	0	0	0	0	0	2	0	0	0	1	0	0	2	2	0	0	0	0	0	0	4.02	2	3.01
C23H4.8	0	0	0	0	0	0	0	0	0	0	0	0	0	0	0	0	0	0	0	0	0	0	3.01	0	0	7.08	1	0	1	0	0	0	0	0	0	0	0	0	0	0	0	1	0	0	0	0	1	0	0
C23H5.1	0	0	0	0	0	0	0	0	0	0	0	0	0	0	0	0	0	0	0	0	0	0	0	0	0	0	0	0	2	0	0	6.06	2	0	2	0	1	0	4.02	2	0	1	0	8.11	0	4.02	17.56	12.27	7.08
C23H5.11	0	0	0	0	0	0	0	0	0	0	0	0	0	0	0	0	0	0	0	0	0	0	0	0	0	8.11	0	0	4.02	0	0	5.04	0	1	1	0	1	0	2	3.01	1	0	0	1	0	0	0	8.11	2
C23H5.2	0	0	0	0	0	0	0	0	0	0	0	0	0	0	0	0	0	0	0	0	0	0	0	0	0	0	0	0	1	0	0	0	0	0	0	0	0	0	0	0	0	0	0	0	0	0	0	1	0
C23H5.3	0	0	0	0	0	0	0	0	0	0	0	0	0	0	0	0	0	0	0	0	0	0	0	0	0	0	0	0	3.01	0	0	10.18	0	2	0	1	0	0	3.01	2	0	3.01	0	0	2	0	3.01	1	4.02
C23H5.7	0	0	0	0	0	0	0	0	0	0	0	0	0	0	0	0	0	0	0	0	0	0	0	0	0	0	0	0	0	1	0	0	0	0	0	0	0	0	0	0	0	0	0	0	0	0	0	0	0
C23H5.8	0	0	0	0	0	0	0	0	1	0	0	1	0	0	0	0	1	0	0	0	0	0	0	1	1	1	2	0	3.01	2	4.02	242.74	50.61	42.23	21.87	14.37	53.05	19.7	131.52	43.41	9.14	49.39	3.01	103.1	42.23	38.72	185.21	112.22	116.91
C23H5.9	0	0	0	0	0	0	0	0	0	0	0	0	0	0	0	0	0	0	0	0	0	0	0	0	0	0	0	0	1	0	0	0	0	0	0	0	0	0	0	0	0	0	0	0	0	0	0	0	0
C24A1.1	0	0	0	0	0	0	0	0	1	0	0	0	0	0	0	0	0	0	0	0	0	0	1	0	0	5.04	17.56	18.63	69.54	1	1	24.05	22.96	0	1	0	2	1	3.01	3.01	0	1	0	2	1	4.02	3.01	3.01	98.65
C24A1.2	0	0	0	0	0	0	0	0	0	0	0	1	0	0	0	0	0	0	0	0	0	0	0	0	0	0	0	0	2	0	0	2	1	0	0	0	1	7.08	25.15	6.06	1	1	0	4.02	0	0	0	2	2
C24A1.3	0	0	0	0	0	0	0	0	0	0	0	0	0	0	0	0	0	0	0	0	0	0	0	0	0	4.02	2	0	3.01	0	0	1	2	2	4.02	0	1	0	3.01	4.02	1	0	0	7.08	0	2	4.02	10.18	4.02
C24A11.1	0	0	0	0	0	0	0	0	0	0	0	0	0	0	0	0	0	0	0	0	0	0	0	0	0	1	1	0	0	0	0	0	0	0	0	1	0	1	0	0	0	0	0	0	2	13.32	1	0	0
C24A11.8	0	0	0	0	0	0	0	0	1	0	0	0	0	0	0	0	0	0	0	0	0	0	1	0	0	2	1	0	3.01	1	2	0	2	1	1	0	3.01	3.01	30.72	27.36	3.01	3.01	1	19.7	5.04	13.32	17.56	14.37	29.59
C24A11.9	0	1	0	0	1	0	1	0	4.02	0	0	2	0	0	0	0	0	0	0	0	0	0	0	1	4.02	28.48	21.87	2	55.52	2	2	92.85	19.7	3.01	15.43	1	26.26	24.05	118.49	76.18	15.43	20.78	22.96	110.68	14.37	61.8	107.62	94.29	91.42
C24A3.1	0	0	0	0	0	0	0	0	0	0	0	0	0	0	0	0	0	0	0	0	0	0	0	0	0	0	0	0	0	1	0	0	0	0	0	0	0	1	0	0	0	0	0	0	0	1	0	0	0
C24A3.2	0	0	0	0	0	2	0	0	2	0	0	1	0	0	0	1	0	0	0	0	0	0	12.27	1	7.08	106.1	25.15	3.01	218.15	11.22	2	17.56	14.37	3.01	1	0	3.01	7.08	22.96	20.78	1	2	1	51.83	2	30.72	106.1	59.27	147.01
C24A3.4	0	0	0	0	0	0	0	0	0	0	0	0	0	0	0	0	0	0	0	0	0	0	0	0	0	0	0	0	1	0	0	5.04	4.02	0	2	0	1	1	1	1	1	1	0	5.04	2	0	5.04	1	3.01
C24A3.6	0	0	0	0	0	0	0	0	0	0	0	0	0	0	1	0	0	0	0	0	1	0	4.02	0	1	8.11	11.22	0	14.37	2	0	25.15	13.32	2	5.04	3.01	8.11	2	18.63	16.49	6.06	4.02	5.04	39.88	1	18.63	24.05	14.37	38.72
C24A3.8	0	0	0	0	0	0	0	0	0	0	0	0	0	0	0	0	0	0	0	0	0	0	0	0	0	0	0	0	0	0	0	0	0	0	0	0	0	0	0	0	0	0	0	0	0	0	1	0	0
C24A8.1	0	0	0	0	0	0	0	0	0	0	0	0	0	0	0	0	0	0	0	0	0	0	0	0	0	0	0	0	1	0	0	0	0	0	0	0	0	0	0	0	0	0	0	0	0	0	0	0	0
C24A8.4	0	0	0	0	0	0	0	0	2	0	0	0	0	0	0	0	0	0	0	0	0	0	0	0	0	3.01	3.01	0	7.08	0	0	8.11	2	0	0	0	3.01	4.02	2	4.02	0	1	1	7.08	1	1	2	9.14	9.14
C24A8.5	0	0	0	0	0	0	0	0	0	0	0	0	0	0	0	0	0	0	0	0	0	0	0	0	0	0	1	0	1	0	0	1	0	0	0	0	1	0	0	1	0	0	0	0	0	0	1	0	0
C24B5.1	0	0	0	0	0	0	0	0	0	0	0	0	0	0	0	0	0	0	0	0	0	0	0	0	0	0	0	0	6.06	0	0	1	3.01	0	0	0	0	0	0	0	0	1	0	0	0	0	0	1	1
C24B5.2	0	0	0	0	0	0	0	0	1	0	0	1	0	0	0	0	0	0	0	0	0	0	0	1	0	1	2	0	4.02	0	0	4.02	3.01	2	2	1	3.01	28.48	104.6	92.85	27.36	29.59	35.26	92.85	24.05	49.39	44.59	32.98	42.23
C24B5.3	0	0	0	0	0	0	0	0	0	0	0	0	0	0	0	0	0	0	0	0	0	0	0	0	0	1	0	0	0	0	0	1	0	0	0	0	0	0	0	0	0	0	0	0	0	0	1	0	0
C24B5.4	0	0	0	0	0	0	0	0	0	0	0	0	0	0	0	0	0	0	0	0	0	0	0	0	0	1	1	0	2	0	0	5.04	1	0	0	1	4.02	1	4.02	1	0	1	0	3.01	0	0	2	3.01	2
C24B5.5	0	0	0	0	0	0	0	0	0	0	0	0	0	0	0	0	0	0	0	0	0	0	0	0	0	1	0	0	0	0	0	0	0	0	0	0	0	0	0	0	0	0	0	0	0	0	0	0	0
C24B9.10	0	0	0	0	0	0	0	0	0	0	0	0	0	0	0	0	0	0	0	0	0	0	0	0	0	0	0	0	0	0	0	0	0	0	0	0	0	0	0	0	0	1	0	0	0	0	0	0	0
C24B9.12	0	0	0	0	0	0	0	0	0	0	0	0	0	0	0	0	0	0	0	0	0	0	0	0	0	0	0	0	1	0	0	0	0	0	0	0	0	0	0	0	0	0	0	0	0	0	0	0	0
C24B9.14	0	0	0	0	0	0	0	0	0	0	0	0	0	0	0	0	0	0	0	0	0	0	0	0	0	0	0	0	0	0	0	0	0	0	0	0	0	0	0	0	0	0	0	0	0	0	0	0	0
C24B9.2	0	0	0	0	0	0	0	0	0	0	0	0	0	0	0	0	0	0	0	0	0	0	0	0	0	0	0	0	0	0	0	0	0	0	0	0	0	0	0	0	0	0	0	0	0	0	0	0	0
C24B9.3	0	0	0	0	0	0	0	0	1	0	0	0	0	0	0	0	0	0	0	0	0	0	0	0	0	0	0	0	0	1	2	72.18	22.96	5.04	14.37	1	11.22	3.01	34.12	16.49	2	6.06	5.04	30.72	5.04	17.56	49.39	37.56	30.72
C24B9.4	0	0	0	0	0	0	0	0	0	0	0	0	0	0	0	0	0	0	0	0	0	0	0	0	0	0	0	0	1	0	0	0	0	0	0	0	0	0	0	0	0	0	0	0	0	0	0	0	0
C24B9.5	0	0	0	0	0	0	0	0	0	0	0	0	0	0	0	0	0	0	0	0	0	0	0	0	0	0	0	0	0	0	0	0	0	0	0	0	0	0	0	0	1	0	0	0	0	0	0	0	1
C24B9.9	0	0	0	0	0	0	0	0	0	0	0	0	0	0	0	0	0	0	0	0	0	0	0	0	0	0	0	0	0	0	0	0	0	0	0	0	1	0	0	1	0	0	0	1	0	0	1	3.01	1
C24D10.1	0	0	0	0	0	0	0	0	0	0	0	0	0	0	0	0	0	0	0	0	0	0	0	0	0	0	0	0	0	0	0	0	0	0	0	0	0	0	1	0	0	0	0	2	5.04	16.49	0	0	0
C24D10.2	0	0	0	0	0	0	0	0	1	0	0	0	0	0	0	0	0	0	0	0	0	0	0	0	0	0	0	0	1	0	0	0	0	0	0	0	0	0	0	1	0	0	0	2	19.7	58.01	1	1	3.01
C24D10.4	0	0	0	0	0	0	0	1	1	0	0	0	1	0	1	0	0	0	0	0	2	0	0	0	0	4.02	0	1	2	1	1	14.37	1	1	3.01	2	6.06	20.78	116.91	70.85	6.06	15.43	12.27	126.55	10.18	37.56	41.05	31.85	30.72
C24D10.5	0	0	0	0	0	0	0	0	0	0	0	0	0	0	0	0	0	0	0	0	0	0	0	0	0	0	0	0	0	1	0	0	0	0	0	0	0	1	4.02	2	0	0	0	2	0	1	2	0	0
C24D10.6	1	0	0	0	0	0	0	0	1	0	0	0	0	0	0	0	0	0	0	0	0	0	0	0	1	8.11	2	1	13.32	2	3.01	19.7	8.11	1	0	2	5.04	29.59	118.49	88.58	28.48	45.79	39.88	183.16	20.78	69.54	76.18	41.05	68.23
C24D10.7	0	0	0	0	0	0	0	0	0	0	0	0	0	0	0	0	0	0	0	0	0	0	0	0	0	0	0	0	0	0	0	0	0	0	0	0	0	0	0	0	0	0	0	0	1	20.78	0	0	0
C24D10.8	0	0	0	0	0	0	0	0	1	0	0	0	0	0	0	0	0	0	0	0	0	0	0	0	0	0	0	0	1	0	0	0	0	0	1	0	1	1	2	0	0	1	0	3.01	2	35.26	1	2	1
C24D10.9	0	0	0	0	0	0	0	0	0	0	0	0	0	0	0	0	0	0	0	0	0	0	0	0	0	0	0	0	0	0	0	0	0	0	0	0	0	0	1	0	0	0	0	0	0	0	0	0	0
C24F3.1	1	1	0	1	1	0	3.01	4.02	22.96	0	0	10.18	2	1	2	1	1	0	0	1	11.22	0	2	2	3.01	27.36	27.36	7.08	77.53	4.02	7.08	78.88	44.59	24.05	20.78	11.22	49.39	91.42	455.81	261.48	55.52	44.59	65.64	449.93	49.39	161.61	438.57	181.12	261.48
C24F3.2	0	0	0	0	0	0	0	0	0	0	0	0	0	0	0	0	0	0	0	0	0	0	0	0	0	0	0	0	0	0	0	0	0	0	0	0	3.01	5.04	15.43	5.04	1	3.01	0	17.56	2	9.14	10.18	5.04	10.18
C24F3.3	0	0	0	0	0	0	0	0	0	0	0	0	0	0	0	0	0	0	0	0	0	0	0	0	0	0	0	0	0	0	0	0	0	0	0	0	0	0	0	0	0	0	0	0	0	0	0	0	0
C24F3.4	0	0	0	0	0	0	0	0	0	0	0	1	0	0	0	0	0	0	0	0	0	0	0	0	0	6.06	2	0	8.11	0	0	11.22	2	0	2	1	6.06	10.18	56.76	41.05	3.01	12.27	14.37	61.8	2	27.36	37.56	22.96	30.72
C24F3.5	0	0	0	0	0	0	0	0	0	0	0	0	0	0	0	0	0	0	0	0	0	0	0	0	0	0	0	0	1	0	0	0	1	0	0	0	0	0	0	1	0	0	0	0	1	3.01	1	1	1
C24F3.6	0	1	1	0	0	3.01	2	2	16.49	0	2	2	0	1	2	1	0	1	0	0	4.02	0	6.06	7.08	18.63	213.51	523.43	16.49	692.91	26.26	20.78	594.37	118.49	46.98	77.53	18.63	342.49	66.93	467.97	487.39	48.18	44.59	87.17	828.48	54.28	191.47	692.91	539.41	615.67
C24G6.1	0	0	1	1	1	0	2	0	0	0	0	0	0	0	0	0	0	0	0	0	0	0	1	0	1	0	0	0	2	0	0	1	0	0	0	0	1	14.37	95.73	64.35	14.37	22.96	25.15	103.1	12.27	41.05	24.05	19.7	28.48
C24G6.2	0	0	0	0	0	0	0	0	0	0	0	0	0	0	0	0	0	0	0	0	0	0	2	0	1	5.04	1	0	7.08	0	0	3.01	0	1	0	0	0	0	1	4.02	0	2	0	1	0	1	0	0	9.14
C24G6.3	0	0	0	0	0	0	0	0	0	0	0	0	0	0	0	0	0	0	0	0	1	0	0	0	0	0	0	1	8.11	0	0	4.02	0	2	2	0	2	9.14	59.27	35.26	5.04	14.37	8.11	63.07	1	28.48	32.98	22.96	50.61
C24G6.4	0	0	0	0	0	0	0	0	0	0	0	0	0	0	0	0	0	0	0	0	0	0	0	0	0	1	2	0	4.02	1	0	3.01	2	0	1	0	1	1	5.04	0	1	0	0	2	0	0	0	1	2
C24G6.6	0	0	0	0	0	0	0	0	1	0	0	0	0	0	0	0	0	0	0	0	0	0	0	0	0	0	0	0	1	0	0	17.56	4.02	1	1	0	4.02	2	15.43	5.04	0	3.01	2	20.78	4.02	7.08	16.49	16.49	18.63
C24G6.7	0	0	0	0	0	0	0	0	0	0	0	0	0	0	0	0	0	0	0	0	0	0	0	0	0	0	0	0	1	0	0	0	0	0	0	0	0	0	0	0	0	0	0	0	0	0	0	0	0
C24G6.8	0	0	0	2	0	0	0	1	0	0	0	0	1	0	0	0	0	0	0	0	0	0	1	1	0	8.11	3.01	2	29.59	1	0	26.26	14.37	3.01	4.02	0	15.43	20.78	143.48	121.69	8.11	24.05	21.87	156.03	12.27	84.38	118.49	89.99	118.49
C24G7.2	0	0	0	0	0	0	0	0	0	0	0	0	0	0	0	0	0	0	0	0	0	0	0	0	0	0	0	0	1	0	0	0	0	0	0	0	0	1	0	0	0	0	0	0	0	0	3.01	2	0
C24G7.4	0	0	0	0	0	0	0	0	0	0	0	0	0	0	0	0	0	0	0	0	0	0	0	0	1	1	1	0	2	0	0	5.04	1	3.01	2	2	2	1	3.01	2	0	3.01	1	10.18	1	1	15.43	14.37	8.11
C24H10.1	0	0	0	0	0	0	0	0	0	0	0	0	0	0	0	0	0	0	0	0	0	0	0	0	0	1	0	0	3.01	0	0	0	0	0	0	0	2	0	2	2	1	1	0	2	0	1	1	0	2
C24H10.2	0	0	0	0	0	0	0	0	0	0	0	1	0	0	0	0	0	0	0	0	0	0	0	1	1	5.04	1	1	8.11	1	0	14.37	6.06	1	3.01	0	4.02	15.43	42.23	32.98	6.06	5.04	7.08	28.48	2	5.04	20.78	12.27	19.7
C24H10.4	0	0	0	0	0	0	0	0	0	0	0	0	0	0	0	0	0	0	0	0	0	0	0	0	0	0	0	0	0	0	0	0	0	0	0	0	0	1	1	1	0	1	0	0	0	0	0	0	0
C24H10.5	1	0	0	0	0	0	0	0	3.01	0	0	1	0	0	0	0	1	0	1	0	2	0	19.7	4.02	7.08	115.34	181.12	6.06	225.28	17.56	7.08	154.2	22.96	10.18	20.78	7.08	35.26	14.37	84.38	74.84	11.22	14.37	16.49	148.79	15.43	55.52	362.31	204.46	175.11
C24H11.3	0	0	0	0	0	0	0	0	0	0	0	0	0	0	0	0	0	0	0	0	0	0	0	0	0	0	0	0	0	0	0	0	0	0	0	0	0	0	0	0	0	0	0	0	0	1	0	0	0
C24H11.4	0	0	0	0	0	0	0	0	0	0	0	0	0	0	0	0	0	0	0	0	0	0	0	0	0	0	0	0	0	0	0	0	0	0	0	0	0	0	1	0	0	0	0	0	0	1	0	0	1
C24H11.5	0	0	0	0	0	0	0	0	1	0	0	0	0	0	0	0	0	0	0	0	1	0	0	0	0	1	1	0	2	0	0	0	0	0	0	0	0	5.04	15.43	13.32	1	11.22	9.14	26.26	1	10.18	10.18	6.06	11.22
C24H11.6	0	0	0	0	0	0	0	0	2	0	0	0	0	0	0	0	0	0	0	0	0	0	0	0	0	1	3.01	0	5.04	0	0	5.04	3.01	0	2	0	3.01	9.14	45.79	25.15	5.04	13.32	13.32	63.07	6.06	20.78	16.49	28.48	37.56
C24H11.7	0	0	0	0	0	1	0	0	0	0	0	0	0	0	0	0	0	0	0	0	0	0	1	0	0	4.02	5.04	2	5.04	0	4.02	3.01	3.01	0	3.01	2	6.06	14.37	29.59	14.37	7.08	8.11	4.02	19.7	8.11	12.27	20.78	15.43	22.96
C24H11.9	0	0	0	0	0	0	0	0	0	0	0	0	0	0	0	0	0	0	0	0	0	0	0	0	0	0	0	0	0	1	0	0	0	0	0	0	1	1	0	1	2	1	0	8.11	0	1	3.01	1	1
C24H12.1	0	0	0	0	0	0	0	0	0	0	0	0	0	0	0	0	0	0	0	0	0	0	0	0	0	0	0	0	1	0	0	0	0	0	0	0	1	0	0	0	0	0	0	2	0	0	0	0	0
C24H12.2	0	0	0	0	0	0	0	0	0	0	0	0	0	0	0	0	0	0	0	0	0	0	0	0	0	0	0	0	0	0	0	0	1	0	0	0	0	0	1	2	0	0	0	0	0	2	0	2	5.04
C24H12.4	0	0	0	0	1	0	0	0	1	0	0	0	0	0	0	0	0	0	0	0	1	0	0	0	0	2	3.01	1	5.04	2	1	7.08	3.01	2	0	1	9.14	19.7	64.35	43.41	11.22	30.72	19.7	89.99	13.32	66.93	58.01	56.76	89.99
C24H12.5	0	0	0	0	0	1	0	0	0	0	0	0	0	0	0	0	0	0	0	0	0	0	0	0	0	1	0	0	0	0	1	1	0	0	0	0	1	14.37	43.41	39.88	8.11	4.02	7.08	32.98	1	22.96	21.87	14.37	17.56
C24H12.6	0	0	0	0	0	0	0	0	0	0	0	0	0	0	0	0	0	0	0	0	0	0	0	0	0	0	0	0	0	0	0	0	0	0	0	0	0	0	0	0	0	1	0	0	0	3.01	2	0	0
C24H12.7	0	0	0	0	0	0	0	0	0	0	0	0	0	0	0	0	0	0	0	0	0	0	0	0	0	0	0	0	0	0	0	0	0	0	0	0	0	0	0	0	0	0	0	0	0	0	0	0	0
C25A1.1	0	0	0	0	0	0	0	0	11.22	0	0	3.01	0	0	2	0	0	0	2	0	3.01	0	0	0	6.06	11.22	12.27	2	14.37	7.08	2	6.06	7.08	8.11	8.11	3.01	24.05	49.39	213.51	189.37	19.7	44.59	30.72	245.33	28.48	110.68	109.15	87.17	82.99
C25A1.10	0	0	0	0	0	0	0	0	0	0	0	0	0	0	0	0	0	0	0	0	0	0	0	0	0	0	0	0	0	0	0	2	0	0	0	0	0	0	0	1	2	1	0	0	1	1	3.01	2	3.01
C25A1.11	0	0	0	0	0	0	0	0	0	0	0	0	0	0	0	0	0	0	0	0	0	0	0	0	0	2	0	0	7.08	0	0	3.01	1	1	1	0	2	3.01	12.27	3.01	0	0	0	13.32	1	2	4.02	2	9.14
C25A1.12	0	0	0	0	0	0	1	0	2	0	0	1	0	0	0	0	0	0	0	0	0	0	0	0	1	1	0	0	2	0	0	6.06	2	2	0	0	6.06	18.63	101.61	74.84	6.06	19.7	16.49	85.77	14.37	24.05	26.26	20.78	34.12
C25A1.13	0	0	0	0	0	0	0	0	1	0	0	0	0	0	0	1	0	0	0	0	1	0	0	0	0	3.01	1	0	6.06	1	0	13.32	6.06	1	1	1	3.01	14.37	53.05	70.85	8.11	34.12	14.37	120.09	8.11	41.05	50.61	49.39	51.83
C25A1.16	0	1	0	3.01	1	1	1	2	15.43	0	1	4.02	0	0	2	1	0	0	0	0	3.01	0	1	2	2	15.43	12.27	5.04	32.98	6.06	7.08	39.88	24.05	2	9.14	3.01	30.72	94.29	327.68	258.71	78.88	145.24	115.34	584.35	53.05	327.68	383.79	278.71	397.61
C25A1.2	0	0	0	0	0	0	0	0	0	0	0	0	0	0	0	0	0	0	0	0	0	0	0	0	0	1	0	0	2	0	0	0	0	0	0	1	0	0	0	0	0	0	0	1	0	0	0	2	0
C25A1.3	0	0	0	0	0	1	0	0	1	0	0	0	0	0	0	0	0	0	0	0	0	0	0	0	0	0	0	1	2	1	0	4.02	2	0	1	0	2	10.18	38.72	30.72	7.08	8.11	8.11	54.28	8.11	24.05	29.59	18.63	30.72
C25A1.4	1	0	0	0	0	1	2	0	9.14	1	1	5.04	2	1	0	1	1	0	0	0	1	2	0	1	1	16.49	14.37	4.02	31.85	4.02	7.08	32.98	32.98	10.18	17.56	10.18	39.88	87.17	300.4	261.48	29.59	51.83	61.8	392.92	50.61	183.16	215.82	156.03	242.74
C25A1.5	1	0	0	1	0	1	3.01	0	4.02	0	0	2	1	0	2	0	0	0	0	0	1	1	1	0	1	9.14	7.08	1	14.37	4.02	3.01	50.61	17.56	3.01	5.04	6.06	18.63	61.8	303.65	247.95	46.98	66.93	69.54	324.1	49.39	101.61	124.92	78.88	106.1
C25A1.7	0	0	0	0	0	0	0	0	0	0	0	0	0	0	0	0	0	0	0	0	0	0	1	1	0	2	0	0	2	1	0	0	0	1	1	0	0	3.01	14.37	9.14	2	0	4.02	18.63	3.01	14.37	13.32	11.22	14.37
C25A1.8	0	1	0	5.04	2	0	7.08	3.01	60.53	1	2	18.63	3.01	1	3.01	2	0	0	0	0	11.22	0	4.02	6.06	8.11	19.7	25.15	5.04	50.61	20.78	18.63	50.61	51.83	32.98	38.72	16.49	175.11	574.71	3181.72	1005.58	225.28	275.75	230.15	855.4	124.92	197.88	156.03	110.68	195.73
C25A1.9	0	0	0	0	0	0	0	0	0	0	0	0	0	0	0	0	0	0	0	0	0	0	0	0	0	0	0	0	0	0	0	0	0	0	0	0	0	0	2	0	0	0	0	0	0	0	0	0	0
C25A11.1	0	0	0	0	0	0	0	0	0	0	0	0	0	0	0	0	0	0	0	0	0	0	0	0	0	0	0	0	0	1	0	0	0	0	0	0	0	0	0	0	0	0	0	0	0	1	2	0	1
C25A11.2	0	0	0	0	0	0	0	0	0	0	0	0	0	0	0	0	0	0	0	0	0	0	0	0	0	2	1	0	6.06	0	0	4.02	0	1	1	1	7.08	11.22	25.15	28.48	3.01	5.04	3.01	28.48	3.01	3.01	3.01	4.02	8.11
C25A6.1	0	0	0	0	0	0	0	0	0	0	0	0	0	0	0	0	0	0	0	0	0	0	0	0	0	0	0	0	1	0	0	0	0	0	0	1	0	0	0	0	0	0	0	0	0	1	0	0	0
C25A8.2	0	0	0	0	0	0	0	0	0	0	0	0	0	0	0	0	0	0	0	0	0	0	0	0	0	0	0	0	0	0	0	0	0	0	0	0	0	0	1	0	0	0	0	0	5.04	15.43	0	0	2
C25A8.4	0	0	0	0	0	0	0	0	0	0	0	0	0	0	0	0	0	0	0	0	0	0	0	0	1	0	0	0	0	0	1	0	1	0	0	1	3.01	8.11	36.41	22.96	3.01	1	4.02	24.05	0	7.08	13.32	6.06	237.63
C25A8.5	0	0	0	0	0	0	0	0	0	0	0	0	0	0	0	0	0	0	0	0	0	0	0	0	0	0	0	0	0	0	0	0	0	0	0	0	1	0	1	0	0	0	0	2	4.02	6.06	0	0	0
C25B8.1	0	0	0	0	0	0	0	0	0	0	0	0	0	0	0	0	0	0	0	0	0	0	0	0	0	0	0	0	9.14	0	0	0	0	0	0	0	0	0	0	1	0	1	0	0	0	0	2	4.02	2
C25B8.3	1	0	1	1	1	1	1	1	11.22	0	0	0	0	1	1	0	0	0	0	0	1	0	1	0	0	2	6.06	1	4.02	3.01	8.11	110.68	37.56	21.87	80.24	19.7	94.29	60.53	145.24	138.28	26.26	16.49	64.35	290.88	41.05	181.12	320.58	366.46	334.98
C25B8.4	0	0	0	0	0	0	0	0	0	0	0	0	0	0	0	0	0	0	0	0	0	0	0	0	0	0	0	0	1	0	0	0	0	0	0	1	0	1	7.08	3.01	1	2	0	5.04	1	0	1	0	2
C25B8.6	0	0	0	0	0	0	0	0	0	0	0	0	0	0	0	0	0	1	0	0	0	0	1	0	0	1	0	0	15.43	0	0	6.06	2	0	0	0	0	0	2	2	0	0	2	1	1	1	4.02	3.01	6.06
C25B8.7	0	0	0	0	0	0	0	0	0	0	0	0	0	0	0	0	0	0	0	0	0	0	0	0	0	0	0	0	0	0	0	0	0	0	1	0	0	0	0	0	0	0	0	1	0	0	0	0	0
C25B8.8	0	0	0	0	0	0	0	0	0	0	0	0	0	0	0	0	0	0	0	0	0	0	0	0	0	0	0	0	6.06	0	0	0	0	0	0	0	0	0	0	0	0	0	0	0	0	0	1	0	0
C25D7.10	0	0	0	0	0	0	0	1	0	0	0	1	0	0	1	1	0	0	0	1	0	0	0	2	0	4.02	5.04	1	16.49	1	2	31.85	6.06	2	7.08	4.02	17.56	30.72	167.31	131.52	17.56	27.36	29.59	200.06	29.59	56.76	73.5	50.61	50.61
C25D7.12	0	0	0	0	0	0	0	0	0	0	0	0	0	0	0	0	0	0	0	0	0	0	0	0	0	0	0	0	0	0	0	0	0	0	0	0	2	1	1	0	0	0	0	2	0	0	0	0	2
C25D7.15	0	0	0	0	0	0	0	0	0	0	0	0	0	0	0	0	0	0	0	0	0	0	0	0	0	0	7.08	0	0	0	0	0	0	0	0	0	1	0	2	1	0	0	0	1	1	1	0	3.01	1
C25D7.3	0	0	0	0	0	0	0	0	0	0	0	0	0	0	0	0	0	0	0	0	0	0	0	0	1	0	0	0	0	0	0	0	0	0	1	0	2	4.02	2	1	0	0	0	2	1	1	0	2	1
C25D7.4	0	0	0	0	0	0	0	0	0	0	0	0	0	0	0	0	0	0	0	0	0	0	0	0	0	0	0	0	0	0	0	0	0	0	0	0	0	0	0	0	0	0	0	0	0	0	0	0	0
C25D7.5	0	0	0	0	0	0	0	0	0	0	0	0	0	0	0	0	0	0	0	0	0	0	0	0	0	0	1	0	1	0	0	5.04	1	0	0	0	0	1	0	0	0	0	0	0	1	11.22	2	0	1
C25D7.6	1	0	1	2	1	0	2	2	27.36	1	1	5.04	0	1	1	0	0	0	0	1	8.11	1	3.01	3.01	6.06	12.27	15.43	4.02	18.63	14.37	14.37	22.96	21.87	11.22	18.63	13.32	53.05	193.59	664.49	539.41	76.18	116.91	85.77	433.08	66.93	159.74	187.28	157.88	235.11
C25D7.7	0	0	0	0	1	1	0	1	9.14	0	1	2	0	0	0	2	1	1	1	0	1	0	0	2	3.01	12.27	6.06	1	29.59	8.11	1	15.43	14.37	8.11	6.06	4.02	13.32	37.56	165.39	110.68	16.49	17.56	22.96	169.24	27.36	65.64	53.05	51.83	56.76
C25D7.8	0	0	0	0	0	0	0	1	5.04	0	0	2	0	0	0	0	0	0	0	0	0	0	1	0	1	2	4.02	2	20.78	1	1	30.72	8.11	7.08	8.11	2	15.43	39.88	185.21	147.01	15.43	30.72	26.26	235.11	14.37	101.61	131.52	76.18	113.78
C25D7.9	0	0	0	0	0	0	0	0	0	0	0	0	0	0	0	0	0	0	0	0	0	0	0	0	0	0	0	0	0	0	0	0	0	0	0	0	0	1	0	0	0	0	0	0	0	0	0	0	0
C25E10.10	0	0	0	0	0	0	0	0	0	0	0	0	0	0	0	0	0	0	0	0	0	0	0	0	1	4.02	1	0	3.01	0	0	1	3.01	1	2	0	1	1	7.08	5.04	0	1	0	19.7	0	6.06	15.43	10.18	19.7
C25E10.11	0	0	0	0	0	0	0	0	0	0	0	0	0	0	0	0	0	0	0	0	0	0	0	0	0	0	0	0	3.01	0	0	0	0	0	0	0	0	0	0	0	0	0	0	0	0	0	0	0	0
C25E10.12	0	0	1	0	1	0	0	0	1	0	0	0	0	0	0	0	0	0	0	1	0	0	1	0	0	27.36	15.43	2	11.22	1	1	14.37	6.06	0	1	0	4.02	3.01	7.08	7.08	2	3.01	3.01	4.02	0	4.02	11.22	81.61	51.83
C25E10.13	0	0	0	0	0	0	0	0	0	0	0	0	0	0	0	0	0	0	0	0	0	0	0	0	0	0	0	0	4.02	0	0	0	0	0	0	0	0	0	0	0	0	0	0	0	0	0	0	0	0
C25E10.3	0	0	0	0	0	0	0	0	0	0	0	0	0	0	0	0	0	0	0	0	0	0	0	0	0	0	1	0	7.08	1	0	1	0	0	0	0	1	0	1	1	0	0	0	2	0	0	2	0	1
C25E10.4	0	0	0	0	0	0	0	0	0	0	0	0	0	0	0	0	0	0	0	0	0	0	0	0	0	0	0	0	0	0	0	1	0	0	0	0	0	0	0	0	0	0	0	1	0	0	0	0	0
C25E10.5	0	0	0	0	0	0	0	0	0	0	0	0	0	0	0	0	0	0	0	0	0	0	0	0	1	3.01	3.01	0	16.49	0	0	5.04	0	0	1	0	1	0	0	0	0	0	0	5.04	0	1	5.04	2	8.11
C25E10.7	0	0	0	0	0	0	0	0	0	0	0	0	0	0	0	0	0	0	0	0	0	0	0	0	0	0	0	0	1	0	0	0	0	0	0	0	0	0	0	0	0	0	0	0	0	0	0	0	1
C25E10.8	0	0	0	0	0	0	0	0	0	0	0	0	0	0	0	0	0	0	0	0	0	0	0	0	0	0	1	0	15.43	1	0	0	1	0	0	0	2	0	0	1	0	0	0	12.27	0	6.06	10.18	5.04	28.48
C25E10.9	0	0	0	0	0	0	0	0	0	0	0	0	0	0	0	0	0	0	0	0	0	0	0	0	0	0	0	0	1	0	0	0	1	0	0	1	0	0	0	1	0	0	0	0	0	0	0	1	0
C25F6.1	0	0	1	0	1	0	0	0	1	0	0	0	0	0	0	0	0	0	0	0	0	0	0	0	0	7.08	3.01	0	8.11	0	0	20.78	9.14	5.04	3.01	2	7.08	5.04	35.26	34.12	3.01	4.02	4.02	29.59	0	11.22	32.98	18.63	24.05
C25F6.2	1	1	1	0	0	0	0	0	2	0	0	0	0	0	0	0	0	0	0	2	1	0	0	2	0	8.11	5.04	0	7.08	1	0	20.78	6.06	1	4.02	0	5.04	5.04	14.37	20.78	3.01	1	2	22.96	7.08	7.08	24.05	21.87	27.36
C25F6.3	0	0	0	0	0	0	0	0	0	0	0	0	0	0	0	0	0	0	0	0	1	0	0	0	0	32.98	15.43	1	39.88	2	0	9.14	7.08	1	6.06	1	12.27	2	13.32	13.32	3.01	1	3.01	32.98	3.01	9.14	28.48	21.87	20.78
C25F6.4	0	0	0	0	0	0	0	0	0	0	0	0	0	0	0	0	0	0	0	0	0	0	0	0	0	0	2	0	0	0	0	1	0	0	0	0	0	0	1	1	0	0	0	0	0	1	0	3.01	0
C25F6.7	0	0	0	0	0	0	0	0	0	0	0	0	0	0	0	0	0	0	0	0	0	0	0	0	0	0	0	0	0	0	0	0	0	0	0	0	0	0	0	0	0	0	0	0	0	1	0	0	1
C25F9.1	0	0	0	0	0	0	0	0	0	0	0	0	0	0	0	0	0	0	0	0	0	0	0	0	0	0	0	0	0	0	0	0	0	0	0	0	0	0	0	1	0	0	0	0	0	0	0	0	0
C25F9.10	0	0	0	0	0	0	0	0	0	0	0	0	0	0	0	0	0	0	0	0	0	0	0	0	0	0	0	0	0	0	0	6.06	1	0	0	0	3.01	1	0	0	1	1	0	4.02	0	0	4.02	2	4.02
C25F9.11	0	0	0	0	0	0	0	0	0	0	0	0	0	0	0	0	0	0	0	0	0	0	0	0	0	0	0	0	0	0	0	0	0	0	0	0	0	0	0	0	0	0	0	0	0	0	0	0	0
C25F9.14	0	0	0	0	0	0	0	0	0	0	0	0	0	0	0	0	0	0	0	0	0	0	0	0	0	0	0	0	0	0	0	4.02	2	0	0	0	1	0	3.01	1	0	2	0	1	1	0	4.02	5.04	0
C25F9.4	0	0	0	0	0	0	0	0	0	0	0	0	0	0	0	0	0	0	0	0	1	0	0	0	0	0	0	0	0	0	0	3.01	0	0	0	0	1	0	1	1	0	0	1	4.02	0	2	4.02	2	3.01
C25F9.5	0	0	0	0	0	0	0	0	0	0	0	0	0	0	0	0	0	0	0	0	0	0	0	0	0	0	0	0	0	0	0	1	1	1	0	0	0	0	1	1	1	0	0	4.02	1	2	3.01	0	4.02
C25F9.6	0	0	0	0	0	0	0	0	0	0	0	0	0	0	0	0	0	0	0	0	0	0	0	0	0	0	0	0	0	1	0	1	0	0	0	0	0	0	0	1	0	0	0	2	0	0	0	1	0
C25F9.7	0	0	0	0	0	0	0	0	0	0	0	0	0	0	0	0	0	0	0	0	0	0	0	0	0	0	0	0	0	0	0	0	0	0	0	0	0	0	0	0	0	0	0	0	0	0	0	0	0
C25F9.9	0	0	0	0	0	0	0	0	0	0	0	0	0	0	0	0	0	0	0	0	0	0	0	0	0	0	0	0	0	0	0	2	0	1	0	0	0	0	1	1	0	0	0	1	0	0	2	2	1
C25G4.1	0	0	0	0	0	0	0	0	0	0	0	0	0	0	0	0	0	0	0	0	0	0	0	0	0	0	0	0	7.08	0	0	0	0	1	0	0	0	0	0	0	0	0	0	0	0	0	0	0	0
C25G4.11	0	0	0	0	0	0	0	0	0	0	0	0	0	0	0	0	0	0	0	0	0	0	0	0	0	4.02	5.04	0	4.02	0	1	2	0	0	1	0	0	0	7.08	3.01	1	2	0	15.43	0	2	6.06	5.04	1
C25G4.2	0	0	0	0	0	0	0	0	0	0	0	0	0	0	0	0	0	0	0	0	0	0	4.02	0	0	4.02	2	0	5.04	2	1	8.11	3.01	0	0	0	2	10.18	29.59	27.36	4.02	9.14	7.08	32.98	3.01	38.72	24.05	22.96	32.98
C25G4.3	0	0	0	0	0	0	0	0	0	0	0	1	0	0	0	0	0	0	0	0	0	0	0	0	0	4.02	1	0	8.11	0	0	5.04	4.02	0	0	1	6.06	6.06	30.72	35.26	7.08	19.7	14.37	53.05	11.22	29.59	39.88	21.87	34.12
C25G4.4	0	0	0	1	0	0	0	0	0	0	0	0	0	0	0	0	0	0	0	0	0	1	0	0	0	0	1	1	2	0	0	0	0	0	2	0	1	7.08	44.59	30.72	6.06	4.02	6.06	48.18	12.27	31.85	29.59	30.72	12.27
C25G4.5	0	0	0	1	0	0	0	1	1	0	0	0	0	0	0	0	0	0	0	0	0	0	0	0	0	0	2	0	0	0	0	1	0	1	2	0	5.04	10.18	25.15	29.59	5.04	6.06	7.08	21.87	10.18	17.56	17.56	13.32	20.78
C25G4.6	0	0	0	0	0	0	0	0	1	0	0	0	0	0	0	0	0	0	0	0	0	0	0	0	0	0	0	1	0	0	0	0	0	0	0	0	2	0	2	2	0	0	0	2	7.08	106.1	2	0	0
C25G4.7	0	0	0	0	0	0	0	0	0	0	0	0	0	0	0	0	0	0	0	0	0	0	0	0	0	0	0	0	0	0	0	0	0	0	0	0	0	0	0	0	0	0	0	0	0	0	0	1	0
C25G4.8	0	0	0	0	0	0	0	0	0	0	0	0	0	0	0	0	0	0	0	0	0	0	0	0	0	0	0	0	0	0	0	0	0	0	0	0	0	0	0	0	0	0	0	0	1	6.06	0	0	0
C25G6.1	0	0	0	0	0	0	0	0	0	0	0	0	0	0	0	0	0	0	0	0	0	0	0	0	0	0	4.02	0	0	0	1	0	0	0	0	0	0	0	0	0	0	0	0	0	0	0	0	0	0
C25G6.2	0	0	0	0	0	0	0	0	1	0	0	0	0	0	0	0	0	0	0	0	0	0	0	0	0	2	3.01	0	3.01	1	1	24.05	6.06	1	0	3.01	6.06	0	13.32	9.14	0	3.01	0	22.96	4.02	5.04	14.37	15.43	27.36
C25G6.3	0	0	0	0	0	0	0	0	0	0	0	0	0	0	0	0	0	0	0	0	0	0	0	0	0	1	2	0	1	0	0	0	0	0	0	0	0	0	0	0	0	0	0	0	0	0	0	0	0
C25G6.4	0	0	0	0	0	0	0	0	0	0	0	0	0	0	0	0	0	0	0	0	0	0	0	0	0	0	0	0	9.14	0	0	0	0	0	0	0	0	0	0	0	0	1	0	0	0	0	0	0	0
C25G6.5	0	0	0	0	0	0	0	0	0	0	0	0	0	0	0	0	0	0	0	0	0	0	0	0	0	0	0	0	6.06	0	0	1	0	0	0	0	0	0	2	0	0	1	0	1	0	0	0	2	0
C25H3.1	0	0	0	0	0	0	0	0	0	0	0	0	0	0	0	0	0	0	0	0	0	0	0	0	0	0	0	0	0	0	0	0	0	0	0	1	0	0	0	0	0	0	0	0	0	4.02	2	0	0
C25H3.10	0	0	0	0	0	0	0	0	0	0	0	0	0	0	0	0	0	0	0	0	0	0	0	0	0	0	1	0	1	0	0	1	0	0	0	0	1	0	1	1	0	0	0	5.04	0	1	2	2	1
C25H3.11	0	0	0	0	0	0	0	0	0	0	0	0	0	0	0	0	0	0	0	0	0	0	0	0	0	0	0	0	0	0	0	1	0	0	0	0	0	3.01	2	1	1	1	3.01	0	2	2	5.04	2	4.02
C25H3.12	0	0	0	0	0	0	0	0	0	0	0	0	0	0	0	0	0	0	0	0	0	0	0	1	0	0	1	0	4.02	0	0	1	1	0	0	0	1	0	12.27	5.04	2	1	2	5.04	1	12.27	2	5.04	4.02
C25H3.14	0	0	0	0	0	0	0	2	1	0	0	0	0	0	0	0	0	0	0	0	0	0	0	1	1	4.02	2	0	7.08	1	1	9.14	2	0	1	0	6.06	12.27	60.53	42.23	10.18	13.32	11.22	64.35	14.37	34.12	26.26	19.7	37.56
C25H3.15	0	0	0	0	0	0	0	0	0	0	0	0	0	0	0	0	0	0	0	0	0	0	0	0	0	0	0	0	1	0	0	0	0	0	1	0	0	0	0	0	0	0	0	0	0	1	1	0	0
C25H3.16	0	0	0	0	0	0	0	0	0	0	0	0	0	0	0	0	0	0	0	0	0	0	0	0	0	0	0	0	0	0	0	0	0	0	0	0	0	0	0	0	0	0	0	0	0	0	0	0	0
C25H3.4	0	0	0	0	0	0	0	0	1	0	0	0	0	0	0	0	0	0	0	0	0	0	0	0	0	2	2	0	4.02	1	3.01	5.04	5.04	2	2	2	8.11	37.56	72.18	73.5	12.27	25.15	19.7	81.61	10.18	36.41	35.26	25.15	35.26
C25H3.5	0	0	0	0	0	0	0	0	0	0	0	0	0	0	0	0	0	0	0	0	0	0	0	0	0	0	1	0	81.61	2	1	1	1	0	0	0	0	0	1	2	0	0	1	2	0	1	0	1	28.48
C25H3.6	1	0	0	1	0	1	0	0	8.11	0	1	1	0	0	0	0	0	0	1	0	3.01	0	1	3.01	2	9.14	6.06	0	20.78	1	3.01	20.78	15.43	6.06	14.37	3.01	15.43	72.18	281.7	187.28	35.26	54.28	48.18	310.29	32.98	92.85	110.68	107.62	126.55
C25H3.7	0	0	0	0	1	0	0	0	0	0	0	0	0	1	0	0	0	0	0	0	0	0	0	0	0	13.32	10.18	0	21.87	4.02	1	22.96	9.14	0	2	4.02	8.11	14.37	58.01	55.52	5.04	15.43	13.32	133.19	6.06	54.28	84.38	49.39	68.23
[truncated: 15,486 more rows]
[truncated: 47 more columns]
